# Supplementary material for: Evolution of NIN and NIN-like Genes in Relation to Nodule Symbiosis
Source: Genes (Basel). 2020 Jul 11;11(7):777. doi: 10.3390/genes11070777 (PMC7397163; doi:10.3390/genes11070777)
Supplement: Supplementary file 1 [file genes-11-00777-s001.zip]

Archive with 1 entries (1 files):
- Supplementary data S1.fasta
