# Supplementary material for: Evolution of NIN and NIN-like Genes in Relation to Nodule Symbiosis
Source: Genes (Basel). 2020 Jul 11;11(7):777. doi: 10.3390/genes11070777 (PMC7397163; doi:10.3390/genes11070777)
Supplement: Supplementary file 1 [file genes-11-00777-s001.zip › Supplementary data S1.fasta]

>ZmNLP9_(GRMZM2G105004_P01)
MDVPTPPNRAGCNSNIGSPMQSFDDPFGVAAMTSFDGYSELCSPSVADHIFSLLNDPSAAQQMVAMWSSLGSSPRASAVR
EDMSFDTFPGPVDGTSSLAQRFNSAAASSPTGVDRGLKESDGLVLPSNGSQQGSSIIPRSVGNALADRMLMALSLFRKSL
SDGVLAQVWMPVEHNGRVVLSTSEQPYLLDQDLAGYREVSRNFLFSVKEEPGLHLGLPGRVFISGVPEWTSSVIYYSKPE
YLRMEHALLHEIQGSLAMPVYDPSKGSCCAVLELVTNKEKPNFDAEMDIVCDALQAVNLQTTTDRSNQKVYSENQKSAFT
EILDVLRAICHAHMLPLALTWVPTSNGIANGFCVGKNIGIDPQPGKAALRIHESACYVNDAKMQGFLHACADRHLEKGQG
IAGRALKSNLPFFSPDIREYSIEDYPLAHHARKFGLHAAVAIRLRSTYTSYDDYILEFFLPVNCKGCGEQQMLLNNLSST
MQRICKSLRTVSEAEIENVSATAAMFEKTSGTCLPTGNSESSSHDDQPITESALQDLSLGDKQGDREPDKPQRSSMRVAD
KKRSASEKNFSLDVLRKYFSGSLRDAAMSLGVCPTTLKRICRQHGISRWPSRKINKVNRSLKKIEKVIKSVHGVDRSLQY
DPATGSLVPATSLPEKMPFSACDTLPTSSLGRAVEETCSPKSEQDFSSPDGWQRETSQFHVSGIPKRGGDEVRTLANNNK
GRRNYVSGIANITQHSNSEGTHGPSYPNPIGAVNSLHTGETGNIDSLTSLHPSMDGIEGQTTVRNSPFVQQADVTMVDGH
DTKEQTLPSTSGMTDSSSGSASSEPTFKGNPGRALKDRSSPALTVKATYNGDTVRFKFVPARGWYHLLEEIAKRFKLTAG
AFQLKYKDDEDEWVILANDADLQECMDVLDSISSRNMKLQVRDLSCHVGSSGSSSSCLQVEAHSS*
>ZmNLP8_(GRMZM2G375675_P01)
MDFDPSPASAHGDGSGGAWPFDSLTTSMLFSSVSASPQLPASSSSWLTPPSPLWLFEDRHLLPLDAPSAAPEAAVAAAVV
EEVQRARSGNSHTTGKRVDQINHKWQFHLSLDEDGTDNSSFFKEKLTQALRYFKESTDQHLLVQVWAPVKNGDRYVLTTS
GQPFVLDHQSIGLLQYRAVSMMYMFSVDGENAGDLGLPGRVYKQKVPEWTPNVQYYSSGEYQRLNHAISYNVHGTVALPV
FDPSAQSCIAVVELIMTSKKINYACEVDKVCKALEAVNLKSTEILDHPNVQICNEGRQAALVEILEILTVVCEEHKLPLA
QTWVPCKYRSVLAHGGGLKKSCLSFDGSCMGEVCMSTSDVAFHVIDAHMWGFRDACVEHHLQRGQGVSGKAFISHKPCFS
KDIRKFCKLAYPLVHYARMFGLSGCFAICLQSSYTGNDDYILEFFLPLDCIDEDDQNALLESILTLMKRCLRSLKLVDDN
DLSGVSLHLSNVLKLENEESKTDAQFDGSLRESPEDDRHGGSHKFDNENQKVLDITEGQLLTDDYSQDNGTSVGRPNGSG
ASDSSLLHKTNKPPERRRGKAEKTISLEVLQQYFSGSLKNAAKSLGVCPTTMKRICRQHGISRWPSRKINKVNRSLSKLK
QVIESVQGSDAAFNLTSITGPLPIPVGPSPESLNVEKLTQSKVAELSNLAVGVDRDSLQKSLENDDHFDIVMAQQGFIDN
NNDVQLEADKASHSRSSSGEGSINSRTSEGSCQGSPANQTFVCKPIASMFAEPQLNQEEFNKEPFQEPQLPLSRMLIEDS
GSSKDLKNLFTSTSDQPFLAPPNNLVSMKHSGTVTIKASFKEDIVRFRFPCSGGVIVLKEEVAKRLRMDVGTFDIKYLDD
DHEWVKLACNADLEECMEISRLSGSHVIRLLVSDIAAHFGSSCGSSG*
>ZmNLP7_(GRMZM2G053298_P01)
MEEGGDPQLPSISAPRTTSEGAGGVDLDLLEQLLSGDNGWLEVVSRSPNSVAFPPLSAFFSADATATTVTTAAPAANASW
WIQTGGASPSSVEERFSQALSYIRDTQSDGDVLVQLWVPVNRDDGKLVLTTSEQPFTLDHRSDSLLRFREVSTKYQFSAD
VKSGDSPGLPGRVFIGRLPEWSPDIRYFTSYEYPRVRDAQYLDVHGTMGLPVFEKGSYNCLGVIELIMTRQKINFTSELN
TICSALQAVNLRSTEVSSIPRIKFSTASYKDALPEILEVLRAACLTHKLPLAQTWVTCAQQGKRGSRHSDENYRYCISTI
DEACFVNEAEMRGFHEACSEHHLLRGEGVAGKAFTTNQPCFLPDIGSSTKLEYSLSHHAKIFKLKGAVAIRLRCTRTGTA
DFVLEFFLPTDCEALEEQKSVLDSLSGTMRSVCQTLRVVTDREMEDETVLEMNELNSFTPHGKDKVELSFGCNSADRRGE
ASWTSLAGTSQQESELAALRMHGMFSPGGQGPSLSGVQATAEGSKAKRRTKAEKTVSLQILRQYFAGSLKDAARSLGVCP
TTLKRICRQHGITRWPSRKIKKVDHSLRKLQQIIDSVHGAETAFQLNTLYKDITNTSISSDNNLSGSVTVPPTNQSNLTD
VNKHQPHKSSSNVPSTSHSHSSCSHSSESSPSCSGGATKHAQQGIIDQMKSENPVKDSSIQTLQTENTSLFEHFSVNETP
IDLLQDVTEKANGGHHSSRSPSSPNPKQNTDANMRVKATFGSEKVRFRLNPECNFQELKHEIAKRLSIVDTNPLVLKYLD
DDSEWVLMTCDADLQECLHVYKLAGIQTIKISVHLAVSPATRVTTGHTGLS*
>ZmNLP6_(GRMZM2G176655_P01)
MAATLGCSTPCPRRSTFRPFRPRCRRRGRAATRIILPCGWTRLPCKTTARASPPEKLTVALMYFKESTKQHLLVQVWVPI
RKGDHYMLSTSGQPFVLDEQSIGLLDYRAVSMMYTFAVDGDSVEELGLPGRVYKQRLPEWTPDVQYYSSIEYARLNHAIS
YDVHGTVALPVFDSSMKSCIAVVELIMTSKKVNYAREVGEVSKALEAVNLKSTEVIEHPYVQIFNEGHQNVLVEMLEIIT
VICEELKLPIAQTWVPCKYQNLLIHCGGENKSCFDIHESCAQELCMSTSAVMFHIIDAHMWGFRDACVEHHLKKGQGVSG
KAFILRRPCFTKDVTRFSKMEYPLVHYARMFGLAGCFSICLQSAYNRNEDYVLEFFLPPDCREDGEQKVLLDSILALLRQ
YLNRLQVATDEGSNEVYLQVDAITIIENGDIKNAHVQHMNCEGGIHASDERNMHVIHESDSQKRISPTESETCPSPDNTK
CNDKLFARQNGGCISDSLLLENNSKHSGRRQGKEEKTFSLEVIQQYFTGSLKNAAKSLGVCPTTMKRICRQHGISRWPSR
QISKVNRTVSKLKKVIESVEGHEGAFTLTSVTGPLPVAFGPSNPISIKNQSQINVSGLPIPSVQENRDSSSQSKLLENDI
HRSTLVPQKSFLANINRQIEAEKASNSRNSSKDCRTHSGRSEESYPVSPANMTFVSTLLEPQQNMYIQDGFTKESFQKED
LRFHGMFVNGSGSLKDCMNHITSAVNGTIIGHPGSLTTAQNSGIITCPGSLISAQNSRIVTVKARYKEDLLRFRFPCSGS
FITLKDEVAKRIQMDGVLFDIKYLDDDHEWVKLTCDTDLEECMEISRASGSNVLRLLVTDIAPVLGSSCGSTG*
>ZmNLP5_(GRMZM2G042278_P01)
MDGVLQRFDVDLLLDGHGHGDDSLCEERRSSSSIRLSDRWLLMAVSVGGSVCVRAGGSERRSASGGGAQDKAGIDGAVKE
RIARALRIYKDAAGLDGGALVQVWAPARDGGRRVLATRGQPFVLPPPRCHRLFQYRTVSLAHAFPVGGAAVPGERGLPGR
VFDAGEPEWTPNVQYYGTGEYARISYALIYDIQAALALPILDPATGACLAVLELVTTSPRLHFAADVDRLSEALQAVALR
GSEICRRPAPEACNDDGAAAQVAMSEVADILNQVGEAHKLPLAQAWTRCRRCSTDTEHASLTAAGAPFYLTGADPNPNLL
GFHEACVEHHLRLRSGRGGLVEEAAAARRPLFCADVTKYSMDAYPLAHHARFCELSGCLAVCARLRRGGDESMDTDGGGG
AGWDECVLEFFLPPDCRDGAAQKAAAGAVAATIMERSGGGGLKAVVISGLQDLVFDIAADGECVLRPDPVAMADDVPQLE
LNGHGGDEWDSDEEGLHLVVAMGTTTTDIEASKMHHDEHHGGEDPRSQVGKKAAKRKGEKTVSLEELQRYFSGSLKDAAK
SLGVCPTTMKRICRQHGISRWPFRKLAKANRSLDKIKRVFESVQGSSQAMAAAPAPPPAAAAASYSQQAPAVAAAPRAPA
LSPCLSSAPRVASSQASCQAPPPPLKEAAWHKPLRGGDASVVTVKASYRGDIVRFRVPSSAGVATVKGEVAMRLGLAPGE
FDVKYLDDDNEWVLLSCDADFQECLDVIPALSGASASSGSGTAQPVVRLMVHEVAEVHGSSCGSSD*
>ZmNLP4_(GRMZM2G475305_P01)
MDLDPAYPPSACADAWPFDSLTTSLLFSPQLTPIPANSSFSWLTPHSPLWLFEDRHLLPLDAPAVFEEVQRPRSGNSHTS
SKPAEQISHRWQFHLSLDEDGTDNSSLFKEKLTHALRYFKESTDQHLLVQVWAPVKNGDRYVLTTSGQPFVLDHQSIGLL
QYRAVSMTYMFSVDAENVGDLGLPGRVYKQKVPEWTPNVQYYSSGEYQRLNHAISYNVHGTVALPVFDPSAHSCIAVVEL
IMTSKKINYACEVDKVCKALEAVNLKSTEIHDHPNVQICNEGRQAALVEILEILTVVCEEHKLPLAQTWVPCKYRSVLAH
GGGLKKSCLSFDGSCMGEVCMSTSDVAFHVIDAHMWGFRDACVEHHLQRGQGVPGKAFISHKPCFSKDIRKFCKLAYPLV
HYARMFGLAGCFAICLQSSYTGNDDYILEFFLPPDCSDEDDQNALLESVLTLMKRCLRSLKVVGDRDLSGVSLHLSNVLK
LENEEFKTDAQFDNSDGSLCQSPNGDRHGGSHEFDGGNKKVLDVPEGQLLTDDFSQGNGTSAGRPNGSGASDSSVLHKTN
KPPERKRGKAEKTISLEVLQQYFSGSLKNAAKSLGVCPTTMKRICRQHGISRWPSRKINKVNRSLSKLKQVIESVQGSDA
AFNLTSITGPLPIPVGPSLDSLNVEKLTQSKVAELSNIAVDGDRDSLQKSLGNDGHFGIVMPQQGSTDHNNDTQLEADKA
SHSRSSSGEGSINSRTSEGSCQRSPANQTFVCKPIASTFAEPQLNPEEFNKEPFQEPQLPLSRMLIEDSGSSKDLKNLFT
STSDQPFLAPPNNLVPMKHSGSVTIKASFKEDIVRFRFSCSGSVIVLKEEVAKRLRMDVGTFDIKYLDDDHEWVKLTCNS
DLEECMEISRLSGSHVIRLSVSDIATHFGSSCGSSG*
>ZmNLP3_(GRMZM2G048582_P01)
MQCVRDELCRAGSEESVTCICMEEGGDPQLPSISVARTTSEGAGAVDLDLLEQLLSGDNGWLEVVSRSPNSVAFPPPSAF
FSADATATTVTTTAAPAANASWLIQTGGASTPSVRERFSQALSYIRDTQSDGDVLVQLWVPVNRDDGKLVLTTSGQPFTL
DHRSDSLIRFREVSTKYQFPADVRSGESPGLPGRVFIGRLPEWSPDIRCFTSYEYARVTDAKYLDVHGTMGLPVFEKRSY
SCLGVIELIMTKQKLNFTSELNTICSALQAVNLRSTEVSSIPRKKFSTASYKDALPEILEVLRAACLTHKLPLAQTWVTC
TQQGKRGSRHSDENYRYCISTIDEACFVNEAEMRGFHEACSEHHLLRGEGVAGKALTTNQPCFLPDIGSSTKLEYPLSHH
AKIFRLKGAVAIRLRCTRTGIADFVLEFFLPTDCEALEEQKTVLDSLSGTMRSVCQTLRVVTDREMEGEAALEMNELNSF
TPPEKDKDELSFGGNSADRRGASWTSLAGTSQQEPELAALRMHGTFSPVGQGPSLSGVQATAEGSKTKRRTKAEKTVSLQ
VLRQYFAGSLKDAARSLGVCPTTLKRICRQHGITRWPSRKIKKVDHSLRKLQQIIDSVHGAETAFQLNTLYKDLTDTSIS
SDNNLSGSVTVPPTNQSNLTDFNKHQPHKSSSNMPSTSHSHSSCSHGSQSSPSCSVGATEHAQQGIIDLMKSENPVKDSS
IQTMQTENTSLYEHFSVHEAPIDLLQDVTEKANGAHHSSRSLSSPNPKQNTDANMRVKATFGSEKVRFRLNPECNFQGLK
HELAKRLSIVDTNPLVLKYLDDDSEWVLMTCDADLQECLHVYKLADIQTIKISVHLAVSPATRVTAGHTGLS*
>ZmNLP2_(GRMZM2G031398_P02)
MDIGQGATILVSAGWLYSPFSSSSPSGRRQLRRCCWSWAKGGGTDVLPFDFPLAGRSSTSDDRASRRSDLACWARQEDGA
LVRPRAHTPMGDRRTGSRHYASARTLSVGAPSSSPSRQCGGKILFSQKTVLFFISCPELNTVLQIHISLLGVDKDLCLNE
WSKTMDVPTPPNRAGCNSNISNIGSPMQSFDDPFGGAAMTSFDGYSELSSPSVADHIFSLLNDPSSVQHMFALWSSSGSS
PRASAVREDMSFDTYPGPMDVTASLAQRINSASVFNPTEVDRGLKDSDGLVPNNGSQQGSSIIPRSVGNILADRMLMALS
LFRKSLSDGVLAQVWMPVEHNGRVVLSTSEQPYLLDQDLAGYREVSRNFLFSVKEEPGLHLGLPGRVFISGVPEWTSSVT
YYSKPEYLRMEHALLHEIRGSLAMPVYDPSKGSCCAVLELVTNKEKPDFDAEMDIGVNLQTTTDRSNQKVYSENQKYAST
EILDVLRAICHAHMLPLALTWIPTSNGTANGFCVAKNIRLDSQPGKSVLRIHESACYVNDAKMQGFLHACAERHLEKGQG
IAGRALKSNLPFFSPDIREYSIEDYPLAHHARKFGLHAAVAIRLRSTYTGKDDYILEFFLPVNCKGCGEQQMLLNSLSST
MQRICKSLRTVSEAETDSVSATEPMYEKTNGSCLPTGNSESSSHDDQPITESAFHDLSSGDKQGDREPAKARSSSKRVAE
KKRSTSEKNFSLDVLRKYFSGSLRDAAMSLGVCPTTLKRICRQHGISRWPSRKINKVNRSLKKIEKVIKSVHGVDRSLQY
DPATGSLVPATSLPDKMPTSSAGVKTVEEKSSPEPGQDFSSPDGWQRESSQLHASSIPTRVGDEVQMLAINNEGSRNYAS
GIANIAQHSNSEDAHGPLYPVGAVNSSRTGETGYIDSPTSLHMDSVEGQTTVRDSRSVQQADVTMATKEQTLPSTSGTTD
SSSGSASSQPAFKGNPGRALKVSSSDALTVKATCNGDTVRFKFLPAMGWYHLLEEVAKRFKLATGAFQLKYKDDEDEWVI
LANDADLQECVDVLDSIGSRSVKLQILFLTNLLVVKPRCDMALPSRCSHEMLGKNQGEKVGGTSRGRHNNMWRGIGSRGV
VAGWHRVEWEMHKKGMEIRRAQGRRRGQRVRVTQQEARDRDREGSRKMWVVMVKEEGIVGDECFDGLDRGIGQL*
>ZmNLP1_(GRMZM2G109509_P01)
MEQAPQTHGGGGLLACGVMEDVAVGDLDLMEELFMAAPGFDFSDFSQPGAGGESPGVCFSPLFDICSTTTTATPPPPPPS
GDDNRDQPTPPRRGWVFQPRLEVDATVKERLRRALERIASLSQTQPGELLAQVWVPTVIGDRQVLTTCGQPFWLDCRNER
LANYRTVSMKYQFSADETARTDLGMPGRVFVGRVPEWTPDVRYFSTEEYPRVHHAQYFDIRGSVALPIFEPRSRVCLGVV
ELVMTTEKVNYNAEIQNICSALKLCRLLCRYTLNLFDEMPLGKDVITTGHANPRSNQSFHLTLFGDVLVSVTDTSYRAII
PEIVDVLRTVCETHKLPLAQTWIPCICQAKRGSRHTDEKLKYCVSTLDEACYVRDLNVNGFHEACSEHHLFRGEGVVGRA
FATNEPCFSEDITASSKIQYPLSHHAKLFSLRAAVAIRLRSISTGSLDYVLEFFLPVDCIEIEEQRAMLNSLSITIQQTC
YTLRVVSLKELVDEGSIETSALTPPEYDKSMHENIDEVCSGIGVPARTASLETSEEVSSWIASLVCAQNKGVKEMDGDLP
FGFSKQEDEGFSVTAGWHTSPVIEPEGSIFSGFKQHEEYKVKEVTCLRDPSSSNLEKTVEKRRTKMEKTVSLEELRKHFA
GSLKEAAKNLGVCPTTLKRICRQHGINRWPSRKIKKVGHSLKKLQMVIDSVHGSEGTVQLSSLYENFTKTTWSERELQGD
ATYPLSEEKGPLEPSVPDRYCEGRFTSHTSGSNSLSPSCSQSSNSSHGCSSGSKSQQHVSAPQLAVKKEVFMEENQSSTL
LKAASHAELQMLPEERLVTLPRSHSQVLLSEQKPVENITGMQMSKPDSLKIKAMYGEERCIFRLQPSWGFEKLKEEILKR
FGIAREVYVDLKYLDDESEWVLLTCNADLLECIDVYKSSSTQTVRILVHSSDQIGEKVIVGVPCQLLGLVCMQ*
>Solyc11g045350.2.1
MERGVDFWASPKGQMEGVASFDASTRSSNVDSFNNVMEIMNLDAYAGWCTSPSAAEHMLASYAAFSPINHMSQSYAPFEG
LSYTEQNSGAFPPMDANMVVSNHDGGEKMMFGQTDDQLHFMVDSVDGEDGLGAKRSRRSSQPSDGADIGNSMIPRSPSQP
LAERMLRALAMFKESSAAGILAQVWIPMKNGDQYVLSTCEQPYLLDQVLSGYREVSRKFTFDTEIKPGAIPGLPGRVFSS
RIPEWTSNVLYYKEAEYLRVQYAVNHEVRGSIALPVFEDDACETPCCAVLELVTMKEKRNFDLEMDHVCQALQAVNLRST
APPRLHSQNLSNNQKDALAEITDVLRAVCHAHKLPLALTWIPCNVTEGEGDEPIRVRARGCNTSLNEKCVLCVEDTACYV
SDKEMQGFVHACMEHFLEEGEGIVGKALQSNHPFFYPDVKEYHISEYPLVHHARKFGLNAAVAIRLRSTFTGNDDYILEF
FLPTSMKGSTEQQLLLNNLSGTMQRICKSLRTVADVELVGQDTKFGLQDGSVPNLPPIALSRKNFQHSLDSNSNSVNEAP
LGACDSKSAGTHADDSHEQTMTGSRRQIEKKRSTAEKHVSLSVLQQYFSGSLKDAAKSIGVCPTTLKRICRQHGISRWPS
RKINKVNRSLKKIQTVLESVQGVEGGLKFDPASGGLVPAGSITQDFDAQRSIFFPFKDVSVKNPTSVFQDTVSVPSSSGN
DKENSMVKMEEDFFADGNQLSQSNHVNTSSFKEVTKSSIEVSGYCYESKLPLTDSGNASLGPFLSKGGCRRWGLNNDTLD
NVDCQFTSQCSYSMAVGSDVDSKMKEDNEMDGDGGVIEHNQASSSAMTDSSNGSESMINGSSSSTHSRGAEKHSKIEVNC
GDNGSTITVKATYKEDTIRFKFDLSAGCFQLYEDIAKRFKLHTETFQLKYLDEEEEWVMLVNDADLHECLEILDFSGGRT
VKFLVRDTPCALGSSGSSNCFLASGS
>Solyc08g082750.3.1
MSEPEEEMNFIFRSKPKDFVHPPPATAAAIFAAAASASNPMSPFLVSAASEQPCSPLWAFSDENEDKPNGNALSTGSLRL
SNYPRFVTYANEHEAAPETVSVTDDKKRIPPPIKGLAPLDYLDSSCIIKERMTQALRYFKESTGERVLAQVWAPVKNGGR
YVLTTSGQPFVLDPDCNGLHQYRMVSLMYMFSVDGETDGVLGLPGRVYRKKLPEWTPNVQYYSSKEFPRLNHALDYNVRG
TLALPVFEPSGQSCVGVLELIMTSQKINYAPEVDKVCKALEAVNLKSSEILDYPNHQICNEGRQNALVEILEILTAVCET
YKLPLAQTWVPCRHRSVLADGGGFKKSCSSFDGSCMGQVCMSTTDVAFYVVDAHMWGFREACAEHHLQKGQGVAGRAYAS
QKSCFCEDIGKFCKTEYPLVHYARLFGLSRCFAICLRSTHTGNDDYILEFFLPPNDGDYTDQLALLNSLLLTMKQHFRSL
RVASGEELEHDWGSVEIIKASTEEKLGSRFDSVPTTKSLPQSASVANGRRHPDLMEEQHSTVAKGAEGVNVTAEAHNHAS
VPQNKQTGKKSERKRGKAEKTISLEVLQQYFAGSLKDAAKSLGVCPTTMKRICRQHGISRWPSRKINKVNRSLSKLKRVI
ESVQGADGTFSLTSLAPNSLPVAVGSISWPAGINGSPCKASEYQEEKNEFSNHGTPGSHEEAEPTDQMLGSRIIGNEELS
PKLNGFVREGSHRSRTGSFSREESTGTPTSHGSCQGSPSPANESSPQNELLNSPTQESVMKVEGSLEPARQTTGELNLST
AFLMPGLFIPEHTHQQFRGMLVEDAGSSHDLRNLCPAGETMFDERVPEYSWTNPPCSNGIATNQVPLPVEKMPQFSSRPE
VTSVTIKATYREDIIRFRLCLNSGIYKLKEEVSKRLKLEMGTFDIKYLDDDHEWVLIACDADLQECIDISSSSGSNVVRL
LVHDIMPNLGSSCESSGVKEKIKLALQRIETSQVILLQFWGLENIEGRKFLSTSGQPFGLRYLYKGLCWYRKHCQGYKYS
VDKGENHEQGMEKTHLFGPPTRVFQQKLPESSTHVGYYTNEEFPMRDHVLQCGVRTYLALPVFEPVDKNCIGVIELVTVW
KGGYLTCEVERVLNPLEAVDLKCPKIFLNKDRKVQAEKYNEGEEFKRMLKIVRETHKLPFIRVWIPCVNLEMDHNGMYVG
CTELAMSASNEVYFVADEEMDANDHVYDDYYYDDMLCFRDISKLQPLQKDQGVVGKAFSSGKLCYCTNITEFSIIEYPLV
HYARWCGLTTSFAICLKSRDDAYILELFLPPDNGDPNMLLGSILTTMGQHFQNFKFASGQELGNDSSVQVVKASSDKNVD
YFHIYQTRDSSFMPEVLHVEDSRNQLMEGNENHMEKKEDRKQSMVQSNVLSIDSHVISEKQCVSVSHLQKESRTRTKDSV
NYDDLKQHFDKNLSDAAKSLQISRSTLKRLCRKYGIRRWPLSKRKKSSESDQQTLTKVSKKNKSIGSETTTQKDHESCSS
SFTVKATFGDDMMKFKLYTFSRKDDLDNEVSKRLKLPIGRFRINYMDEDNDWIWIACDDDLSDCFNNAQSLGNNTIKMLV
LPAAINHHFEL
>Solyc08g013900.3.1
MENGIGFWASPRCSYIDDNVMEIMNLDTCAGIEQIFASYPTFSPINPMSIDYAPFEEQNTETFPCEGVNLMFQQNDDQFC
FVESSEEADLVVETGMGKNSSKQNYVTHIVEKCVIPKSPCQSLAERMLKALELFKKSSGEGILAQVWVPMKSGDQYILST
YEQPFLLDQVLSGYREVSRKFTFDLEMKPGSCPGLPGRVFTSRIPEWTSNVMYYKEAEYLRVQYAVDHEVRGSIALPILE
DEEYDTLCCAVLELVTVKERPNFDLETSHVCQALQAVNLRSTTPTQFSSQSLSKNQRAALAEVKDVLRAVCHAHRLPLAL
TWIPRSRGGGGDEIRAHARESIASLDEKSVLCVENTACYVSDKEMQGFLHACMGHDLEEGQGIVGKSLQSNHPFFYPDVK
EYHINEYPLVHHARKFGLNAAVAIRLRSILTGDDDYVLEFFLPVDMEGSTEQQLLLNNLSRTMQRICRSLRTLSDAELIG
EGGEKCGLQSESVLSPPPIDLSRKSSQQSLLNSTLDLSKAPIDVCDSERAGIEANISHKQTPSVSRKRTEKKRSAAEKHV
SLSVLQQYFSGSLKNAAQSIGVCPTTLKRICRQYGISRWPSRKISKVNRSLVKIRTVLQSVQGIEGGLKFDTVTGGIVAA
TSILQDFDSQKSMLSPCKDVSIKSSEFLFQDAVSALQTSCIDNHDSLVKMEEDLNVDGNQLPESSHFGPSSFRVGDKPNS
LLSGVCHGSKLAALDRRSSLPANPDTMPRTSSGNVSLDSFHTKGGWRSCGLNTSNLKLDNSGCHFISLCPDSMAKTDDIE
EKMKGSIEVDGDDGVMEHHKVSSSGVTDLSNTSRSTMNGSSSSSHSSGERKHTTAEDGGSQITVKASYVKDKIRFKFEPS
AGCFQLYEEVAKRFKLQIGTFQLHYLDDEEEWVMLVNDADLNECLEILDILGTRNVKFLVQDVSGTVGSSGSSNCFLTNG
S
>Solyc08g008410.3.1
MSEPGGGMTQNHLPKSKELTPATVTERESMMMDLDFDIDASWSFDQIFAAAAAVSSNPASPFLPCSPLWAFPDDNDEKPA
GNGLSGALRISGHPRFVAYTGDLEATTETISVNTDKGRLTSPISGLLPGDNPEGSCIIKERMTQALRYLKETSGERVLAQ
VWAPVKEAGRSVLTTSGQPFVLDPECNGLHQYRTVSLMYMFAADGETDGVLGLPGRVFRLKLPEWTPNVQYYSSKEFPRL
DHALNYNVRGTLALPVFEPSGRSCVGVLELIMTSQKINYAAEVDKVCKALEAVNLKSSDILDHPNTQVYVMGYMNQICNE
GRQNALVDILEILTAVCETYKLPLAQTWVPCRHRSVLADGGGLRKSCSSFDGSCMGQICMSTTDVAFYVVDAHMWGFRDA
CAEHHLQRGQGVAGRAYASRKSCYCEDITQFCKTEYPLVHYARMFGLTSCFAICLRSSHTANDDYILEFFLPPNSGDYSD
QPALLNSLLLTMKQHFRSLSIASGEELEHDWGSVEIIQASMEEKIDAKPESVPTAKTSPQLTSLPNGWVHLDPVGEQQSA
VGSNVSKGARSTSGTGEAPNNVSNSDNKTSGKKSERKRGKAEKTISLEVLQQYFAGSLKDAAKSLGVCPTTMKRICRQHG
ISRWPSRKINKVNRSLSKLKCVIESVQGAEGAFTLTSLAPNSLPAAVSSISWPAGANVSNLPSSPSSKPSVFPEEKNEFF
HHGTPESHIEAEPSNQMLGGRVARKEEFTPMQNGFLHAEGTHKSRTGSVSREESAGTPTSHGSCQGSPCAGNGFSPQNEL
VNSPAHESCMKVGGSLEAARQTTAEINLSSAFLMPQPIIPKHTQEPFGGMLVEDAGSSHDLRNLCSPRDALVDERVPDYN
LTNPPFSDAIAKDPVYVPPDTIQQYSAWPEVTSVTIKATYKEDIIRFRLCLSSGIVKLKEEVAKRLKLELGTFYIKYLDD
DLEFVPISCDADLQECVDISRSSGSSIVRLLIHDIMSNLGSSCESSGK
>Solyc04g082480.3.1
MDERVIPSNPLLTTPSDYLMDLDYMDGLFLEGCWLETTDGNEFLQHSPGIFNAPFDSSFMWPTTIDANNVEFNGISSKDA
QQEKQRPSLTENLSINHCQELNYAKVQSFGENMNNAMCTSSLSENHLVEAHELNKRWWIGPKASSSVMDRLIWALGYIRD
CSRDKDILLQLWVPINRDGRRVLSTTNQPFLLDLNCPQLANYREVSVNYQFPANEDSKEIVGLPGRVFADKVPEWTPDVR
FFRSEEYPRVEHAQQYDVRGTLAVPVFEQGSRNCLGVIEVVMTTQKIKYRSELESVCKALEAVDLSTSEVSTTQDAKVCD
LSYQAALPEVLEVLKSACETHGLPLAQTWVPCIQQGKGGCRHSQENLIHCVSTEDSACYVADPRVQGFHDACSEHHLLKG
QGVVGRAFNTNQPCFSADLTSYSKSEYPLSHYAKMFGLQAAVAIRLRSISTGSSDFVLEFFLPSDCRNPEDHRKMLTSLS
IIIQNVCRTLRVVTDKELQEETISVGEMANHTVEQHKEHTETSQERTSWTSCDAEFQESSVMSTFQDEKPDEMLRKDSVE
FRHRKNSAYEEGVSRNLGKTGDRRRAKAEKTITLQVLQQYFAGSLKDAAKSIGVCPTTLKRICRQHGIKRWPSRKIKKVG
HSLQKIQRVIDSVQGASGTLQIESFYSNFPELASPNASRMSPFADSKSNEHPTALNTQQERCITSPNPDASKSPSSSSSR
SSSSSQCCSSGTKPQSPQSHPLSIVGDEDLIVQEESVDNAVKRVKSEPELHLSSEALKTIPRSQSHLCVAENPISENLVL
KRSPSTSQEEAPRVKVTHGEEKIRFRMQNSWRYNDLLREITRRFGIDDPSGLQLKYLDDDSEWVLLTCDADLEECIDVCM
SSQIQMIKLILVQDSQHHFGSSFGSSSPILVQ
>Solyc01g112190.3.1
MEDAAFTLLAKLHDDNNATDFTEFGFWLEATDQPSNSNSNYCTSNQMDSAPPTQSRRKLWIGPNNPNPTSSIPPVNTRLV
QAIEYLKNSTTHNKEVLIQIWVPVNRGGKHVLITNNQPYFLNPNSHSLLQYRNVSQNYQFAADKDSNELVGLPGRVFLKK
LPEWTPDVRFFKSEEYPRVNYAHQHNVRGSIAVPVFETGSGTCLGVVEIVTTIQKTHYHLELEHVCKALEAVNLRSSGIS
SNPSKIKDQDCNESYLAALAEIQYILTCVCDTHKLPLAQTWAPCIQQGKGGCLQSDENFASCVSTVDSSCYVRDQHVVPF
HLACSEHHLLKGEGVAGGAFNTNQPCFATDITAFSKAEYPLSHHARMFGLCSAVAIRLRSIYTGSADFVLEFFLPLDCKN
TEEQKIMLSSLSSVIQQSCRSLRVVTDQELQEEKEVVRLPIGEEESRKPVSSSYRDQDASSWLSEMLDAQRKGKGAAAVS
ENFKVTATPWDYTQRESIHASTFSEPNQTFEPKGGSFDFSSGTGSHSSGAKRAGERRRSKTEKSISLQVLRQYFAGSLKD
AAKSIGVCPTTLKRICRQHGITRWPSRKIKKVGHSLQKLQLVIDSVHGAEGAIKLSSFYTNFPELNSPNNPGTSNFSASK
NDDHLQQVNTQPDGSPVTTTSKSTSSSGSHNSSSSLFCSTGSKNCTTEENPGGMPKRAHTETGLHDMGQEETKLLVRSQS
QKIQSNHNSVEPVCPLSTSSNQVLGRFKVKAIFGKEKIRFSLQSHWGFRDVKHEVMRRFNVEDVGKIDLKYLDDDDEWVL
LTCDADLEECIDIHKFSKRRTIKVSLHHTNLGSSFGSSGPA
>PanWU01x14_340330.1
MEHPFSSKEKENEYWSSSRAQVENLASFDGVPRGMLPEDVFNSFSELLTFDAYAGWSNSPAVTDQVSATYGLSSLPSTTY
VPMDGSNFAEQNVGALPVTEVGGNFNLPRSSFNYGDKIVFQPVNSEMGMVDSTICRPTRYSLDERMLRALSFVKESSGGG
ILAQVWVPVKHGDQLFLSTSEQPYLLDHMLAGYREVSRMYTFAAEGKPGCFPGLPGRVFISKIPEWTSDVGYYKKNEYVR
VEHAYNHQVRGSLALPVFESDPGMPCCAVLEIVTTKEKPNFDTEMEIVCHALQAVNLRTNPPPRLVHQCLSKNQKDALAE
IIDILRAVCHAHRLPLALTWIPCCYGEGAAGELAGVHVREGKTSSSEKCILCIEKSACYVNDSLMQGFAHVCVEHHLEEG
QGLAGKALQSNLPFFFPDVKTYDISEYPLVHHARKFGLNAAVAIRLRSTYTGDCDYILEFFLPVNMKGASEQQLLLNNLS
GTMQRICKSLRTVSDVEVGAIPSDAFQKGSVPNFMSLPGESSQMVLSDSDLNPTDELPLKVSNRRNEGIEADGVHEQAIR
GSRRQTEKKRSTAEKNVSLNVLQQYFSGSLKDAAKSIGVCPTTLKRICRQHGISRWPSRKINKVNRSLRKIQTVLDSVQG
VEGGLKFDPTTGGLVAAGSIAQELDAKKSLFFIEKTSSLQNSDPMSAVKLEEDECCTGGVDPNSGEIRKPNIVSLTNSTK
DSKIAIEAGSRLPICDARSGALSDKACLGSYHAKEGKTSCQSKCSSKFENSKYYHVSQSSGSLGVCDEMDTAGDGDDELI
EHNLPASSSMTDSSNGCGSMLHVSSSSSHSQSFEERKHPKGKMSCGDSGSKIIVKATYREDTVRFKFDTSAGCSQLYEEV
AKRFKLQTGTFQLKYLDDEEEWVMLVSDMDLQECLEILDDIGTQSVKFQVRDMPCAVGSSGSSNCFLAGGS*
>PanWU01x14_262620.1
MSESEEETTPSFPPKSTSSKEVVPDVREVLMDFDLDLDNPWPIMDQIAFVSNSMSPLLFSSPTDQPCSPLWAFADAENND
DNNNNNSNNSDKLGRLVSSAIADSSCFSCNSNSVAERPVGNEERKIAPSPFLGLVPVDNPNGYYLIKERMTQALRYLKDS
TDQHVLTQIWAPVKNGCRYVLTTSGQPFVLDPDSNGLHQYRMASLLYMFSVDGETNEVLGLPGRVFRQKLPEWTPNVQYY
SIREYPRLDYAQHYNVRGSLALPVFEPSGQSCVGVLELIMTSEKINYAPEVDKVCKALAGSKLEKCRYIRSYNHEICNEG
RKNALTEILEILTAACETHKLPMAQTWVPCMHRNVLAYGGGLKKSCTSIDGSCMGQVCMSATELAFYIIDAHMWGFREAC
LEHHLQKGQGVAGRAFYSRNLCFCGDITQFCKTEYPLVHYARMFGLTSCFAVCLQSSHTGNDNYVLEFFLPPSIANASEQ
SALLGSLLATMKKHFQSLKVASGIGLEEEGIVELVKVSAIGGLESSLECIQITKSAESPPGPIALPNGGDMVQQDLLKQQ
LTVDLDTANVGEDAAHDGGSVNHVSVSENKETKKISERKRGKTEKSISLEVLQQYFAGSLKDAAKSLGVCPTTMKRICRQ
HGISRWPSRKINKVNRSLSKLKRVIESVQGAEGAFGLTPLATSPLPVAVASISRPSTSNGTNHQHSPSNIPSEPPMERKD
SPTTSSPRRGQVETEDQLQGGGILSQKEFIHENGGFFSPEINRGSNHSKSGSGSREASVGTPTSHGSCQGSPANGSIIVK
DQFVYSIHEQCIKVEGSPESAPQPTDELHFSVPDALVTAECQEPFGGMLIEDAGSSKDLRNLCPAVDAVLDEPVPEYCWI
NSACSDLAPKQTSGIITQTQPNVIVRLRQEMKSVTIKATYREDIIRFRISLSCSVVELKDEVAKRLKLELGTFDIKYMDD
DQEWVLIACDADLQECMDVCRSSGSIMIRLLIHDIMPNLGSSCESTEE*
>PanNLP1_(PanWU01x14_370700.1)
MEDGVLSPATILGAPADYPMDLDFMDELFLEGCWLETRDGSEFLNQNPPSSNPLFDPLFWPTLEPDGESNANPSPKSNQE
ERHRSLFVESQGKSPLHTLPPTRATTDVVKYSGVSEAHITEGSSELSRRWWIGPKANPGPSSSVMERLWRALMYIKDVIR
DKDILVQIWVPVHKEGRRVLTTRDLPFALDDSGSKLARYRDISVKYQFSAEEDSKDLVLGLPGRVFSGKVPEWTPDVRFF
RNDEYPRLIHAQQIDVRGTLALPIFELDSRTCLGVVEIVMTTQKIKYRPELESVCKALEAVDLKSSEVLSTQNVYNEYYQ
AAIPEIQQVLRSACDTHRLPLAQTWVPCIYQGKEGCRHSDENYGQCVSTVDHACYALDPQVQSFHEACSEHHLFRGQGVV
GLAFMTNQPCFSADITSYTKTEYPLSHHARMFRLQAAVAIRLRSIHASAADFVLEFFLPVDCKDPDEQKKMLTSLSLIIQ
QCCQSLRVITDKELEEESCSRVDEVVVPSNLRPARNTCFTEAPQNDTDLSLFPEEKKPREISDGRLSKLSDNQRDSSLKP
SVECVEECSTVGEGSFSSVGVGKTGERRRAKAEKTITLQVLRQYFAGSLKDAAKSIGVCSTTLKRICRQHGIKRWPSRKI
KKVGHSLQKLQLVIDSVQGASGAFQIDSFYTNFPELASPNVSGTSPFSTSKLNDHPLPSNMQPGDGGIFSVQAATAAATS
KSSSSCSQSSSSSHCCSSRSQLHPQTWNNVTSSDDLIAGENSGGGDDVVLKRVRSEAGLNACSEDDRKLLPRSQSHKSLM
KHHKTDKWFPPSSAKNNNNGARIPQQQGEFQRVKVTYGEDKTRFRMQNNWGFIDLQQEVGRRFGIQEMVKFTLKYLDDDS
EWVLLTCDADLEECFEVYRSSQNATIKLSLQPSRHLYRGCLRGNDPL
>PanNIN_(PanWU01x14_111140.1)
MEYGAMMPSNAYGTSFSDATMEVDFMDQLLLEGCWDPAVAAAATGLNFTQPAAPCSSAPRSLIETSHYMPSFESSNTSTA
HLITTHHHQIYQDHQETEEGGSDHLQENHSSESNNNNFFMNEANEVGKRLWIGPRPNPGTGPCSSVKERLTLAIDYLKEC
TRDRDVLIQIWVPIRRGGRQILTTYDQPYSLDPNCKSLASYRMVSREYQFLCEEDSAESVGLPSQAFLGKLPEWTPDVRY
FRSYEYPRINYAKQYNVRGSLALPIFERGNGTCLGVVEIVMTTQKVNYRPEIEYVCQALEAVDLRSFQNFSPPAVKVCDE
LYQAALSEIVEVLVSVCKIHRLPLALTWAPCHQQGKGGCRHSDENYTRCVSTVDLACFVSNLEILGFHEACSEHHLFRGQ
GIVGTAFTTNKPCFATDITAFSKTEYPLSHHARMFGLRAAVAIPLRSVYTSSSDFVLEFFLPKDCQDPEEQKQMLNSLSI
VIQQACRSLHVVEKELEEEQIMLPNGDPAIVASSEGGLKLGTPTTATTTNTTTCPVGDQSSGKESSWVAHMMEAQQQGRG
VSVSLDYLTEEPKEEFRVTTHWDNLNHGDLSNGQVFSDFGQLQQCSGSNGSIEGGIDSYSFGGRRSSGARKAGEKRRTKT
EKTISLPVLRQYFAGSLKDAAKSIGVCPTTLKRICRQHGITRWPSRKIKKVGHSLRKLQLVIDSVQGAEGAIQIGSFYSS
FPQLNSPKFQGNSNDSFSSISPSDHHHHHHHLNNQSNSQPESGFFIHGSAMKSSPSMSSQASGLQQSTTTFSCFNGDPLI
TEDPSVILKRACSSDEELFASNQDKANLLSRSQSYKALSDQNRILDQTLLPLPDNNERINLTDGFAFRVKANFGEKKIRF
SLPPKCSFRDLQLEIMRRFALDDITMIDIKYLDDDREWVLLTCNADLQECLEIHRQSQNRTMRICLQQAPSDQLIEESPF
GSSSSPC
>OsNLP5_(LOC_Os11g16290.1)
MDMLMLSSALDGLDSYTDLVAGSSVADSIFSALTCFPPSQERLLHVSTPVGSNSRQDDSDVSITKEGTTTRRGDCAAGLA
SGEPVAAGIGSVPKPFDGVTLTERMLRALAMLKEASGGEAILVQVWMPVRNGEQHVLTTSDQPFLLDQKLTGYREVSRQF
TFSAEEGPGLFPGLPGRVFMSGMPEWTSNVMYYHGSEYLRVDYARRHEVRGSLAMPVFNSSGGSCCAVLEVVMTREKDNF
CLEMVNVSNALQSVQLSTVNAWRHSQSYSRDQKLALMEIFDVLQAVCQAHLLPLALAWIPVCSKRDVLVSVEYGANFGKR
NKEVLCIEESACYVNDTRMRDFVQVCAEHPLEKGQGVAGNAYLSNNPFFSSDVKDYDMHAYPLVNHARKFGLHAAVAIRL
QSTYTKNDDYVLEFFLPVLCKGGGEQQLLLDSISATMRRVCKSLRTVSDAELKEDVTRKPSNENRSGTRCPSPVNLIYSG
REIDVSNETKTNTPLEYQIEGIDEQLSDTKSTNKLIKCSNASDGEKRRSSTEKSVSLSVLQQYFSGSLKDAAKSIGVCPT
TLKRICRQHGISRWPSRKIKKVNRSLKKIQNVISSVHGVEGVLKYDPSTGCLVSSVSPSIEPVLMNVEHKGSDPLPIESE
LPHLNFEPDCDAYRREHAGQDVLHKLQNKQNGEINFDMDDGELFRNSHSTRTLSGAFCEDMPNGLYVAREMTCVAKTGTR
TERLEHKPSSRDSFSAPQEYRMESETDKSNKNSKQSLPSSSSMTDCSTSSGETFKSIKSQSANESNKTVVVKASYKNDTI
RFKLLPSMKYEQLLEEIAKRLKLSIGLFQLKYKDDEGDWVILASDADLQECLEILDTTRLRILKLQVQDVVCPIGSSSGS
CSMLRP
>OsNLP4_(LOC_Os09g37710.2)
MEEGDPQPSISLARTPSEGAAAAVDLDLLEQLLSADNAWLEVAANTSRSPNFFATPSNCLTDASVATTTPANSWWIQPSG
ASTSVRERFDQALAYIRETQSDADVLVQLWVPVKGNDGQLVLTTSGQPFTLDQRSNSLIQFREVSTKYQFSADVASGSSP
GLPGRVFIGRLPEWSPDVRYFTSYEYPRINHAQYLDVHGTMGLPVFERGNYSCLGVIELIMTKQKLNFTSELNTICSALQ
AVNLTSTEVSSIPRAKLNSASYKDALPEILEVLRAACITHKLPLAQTWVTCAQQGKRGSRHSDENYKYCISTIDAACYVN
EPRMQSFHEACSEHHLLRGQGVAGKAFTTNQPCFLPDIGSSTKLEYPLSHHAKIFNLKGAVAIRLRCTRTGIADFVLEFF
LPTDCEVLEEQKAVLDSLSGTMRSVCQTLRVVTDKEMEDEAMREMNELNSFSPRGKNKVEELSFGDNTRGDREEASWTTL
VGTSQKGSDLAELHTHGMLSHGGHGSSQAGDQTSKEGSKVKRRTKTEKTVSLQVLRQYFAGSLKDAAKSLGVCPTTLKRI
CRQHGINRWPSRKIKKVDHSLRKLQQIIDSVHGAETAFQLNTLYKDLTNTSVSSDNNLSGSVTVPLANQNNLDFEMHQHH
RLSSNIPSTSLSHSSCSQSSDSSPSCSGGATKHSPQVGADQVRSGCLPQHSPVQTLQTEAASINEHFSGQEAPIDLLQDV
AEKANGEQHMSQSPSSPKQTANVGMRVKVTFGSEKVRFRLKPECDFQELKQEISKRLSIADMNSLIVKYLDDDSEWVLMT
CDADLHECFHVYKLADIQTIKISVHLAASPTTRITIGHTGFS
>OsNLP3_(LOC_Os01g13540.1)
MEVDPSSSLPGAGEGGGGGIGGGGGDLWPFDSLTTSLLFSSVSASPQPLPASSSSWLTPPSPLWLFDERQLLPLDMGAPA
APATAPPAEAAAVVEEVHRTRSGNSDTTSKRVDQINSKWQFHLSIDDNTDSSCLFKERLTQALRYFKESTDQHLLVQVWA
PVKSGDRYVLTTSGQPFVLDQQSIGLLQYRAVSMMYMFSVDGENAGELGLPGRVYKQKVPEWTPNVQYYSSTEYPRLNHA
ISYNVHGTVALPVFDPSVQNCIAVVELIMTSKKINYAGEVDKVCKALEAVNLKSTEILDHPNVQICNEGRQSALVEILEI
LTVVCEEHKLPLAQTWVPCKYRSVLAHGGGVKKSCLSFDGSCMGEVCMSTSDVAFHVIDAHMWGFRDACVEHHLQKGQGV
SGKAFIYRRPCFSKDISQFCKLEYPLVHYARMFGLAGCFAICLQSMYTGDDDYILEFFLPPNCRNEDDQNALLESILARM
KKCLRTLKVVGNGDTNEVCLQISNVLIIETEDLKTNVHFENSEGCFRESPESNGSQRVHEVDNDGNKVSIMSERHLLADD
NSQNNGASVGRPNGSGASDSLHKSNKPPERRRGKAEKTISLDVLQQYFSGSLKNAAKSLGVCPTTMKRICRQHGISRWPS
RKINKVNRSLSKLKQVIESVQGSDAAFNLTSITGPLPIPVGPSSDSQNLEKASPNKVAELSNLAVEGDRDSSLQKPIEND
NLAILMSQQGFIDANNNLQLEADKASHSRSSSGEGSINSRTSEASCHGSPANQTFVCKPIASTFAEPQLIPEAFTKEPFQ
EPALPLSRMLIEDSGSSKDLKNLFTSAVDQPFLARSSNLALMQNSGTVTIKASFKEDIVRFRFPCSGSVTALKDEVAKRL
RMDVGMFDIKYLDDDHEWVKLACNADLEECMEISGSHVIRLLVSDVAAHLGSSCGSSG
>OsNLP2_(LOC_Os04g41850.1)
MDMPTPSNRAGCNGNTGGTMGPSDDPYGAAAMNLDCYSEIYSPSVADQLFSLLNDPAAHRMFAMWPSMGSSPCAAGTSED
MPLDAYSGLGEAVEEPSQIMSVNPTEAEKTGKSSGELGSDDGAHQGSSMVPRSVVGSSLADRMLMALSLFRESLGSGALA
QVWMPVEQEGHVVLSTCEQPFLLDQVLAGYREVSRHFVFSAKEEPGLQPGLPGRVFISGVPEWTSSVLYYNRPEYLRMEH
ALHHEIRGSLAMPIYDPSKDSCCAVFELVTRKEKPDFSAEMDNVCNALQAVNLKATKGSSNQKFYTENQKFAFTEILDVL
RAICHAHMLPLALTWVPTSNGIDGGYVVGKDGASFSQSGKTIIRIHESACYVNDGKMQGFLQACARRHLEKGQGIAGRAL
KSNLPFFSPDIREYSIEDYPLAHHARKFSLHAAVAIRLRSTYTGNDDYILEFFLPVSCKGSGEQQMLLNNLSSTMQRICK
SLRTVYEAEVDNVNAGTAAVFRKNNESCLPTGHTESSSHGDQSITGASFEDTSLANKPGVMEPELAEQVQPSSIGHAEKK
RSTAEKNISLDVLRKYFSGSLKDAAKSLGVCPTTLKRICRHHGISRWPSRKINKVNRSLKKIQTVINSVHGVDRSLQYDP
ATGSLVPVVSLPEKLTFPSCDGLPTPSVGKTVEENSDLKSEEGCSLPDGSQRQSCQLQISDVKKSNEDEFHIGSGNSDFY
GANATAKSNSEVTQGPLCPTGAFSALHLKGTDCTNPSSSLRPSSESTRNQIVGRNSPSIQQEDLDMLDNHEAEDKDHMHP
STSGMTDSSSGSASSHPTFKQNTRSALKDAASPALTVKATYNGDTVRFKFLPSMGWYHLLEEIAKRFKLPTGAYQLKYKD
DEDEWVILANDSDLQECVDVLDSIGSRIVKLQVRDLPCIVSSSGSSTCLQLAAHSS
>OsNLP1_(LOC_Os03g03900.1)
MEQKPSPPPPPRSDEEEDGLMGCGMGGTGDIAGGDLDLMEEFLLATPGFDLSEFWHPGAASPFSPLFDIGSSVTTLTTPA
PAAGEDDRDEAEMPSRGGGGLEVSPAHRGWTFQTAPQEVAVEPTVKERLRRALERIASQSQSQAQRGDGELLVQVWVPTR
IGDRQVLTTCGQPFWLDRRNQRLANYRTVSMKYQFSADESARADLGLPGRVFVGRVPEWTPDVRYFSTEEYPRVQHAQYF
DIRGSVALPVFEPRSRACLGVVELVMTTQKVNYSAEIENICNALKEVDLRSSDVSSDPRSKVVDASYRAIIPEIMDVLRA
VCDTHNLPLAQTWIPCICQAKRGSRHSDESYKHCVSTVDEACYVRDCSVLGFHQACSEHHLFRGEGVVGRAFGTNEPCFS
PDITTYSKTQYPLSHHAKLFGLRAAVAIQLRSVKTGSLDFVLEFFLPMKCINTEEQRAMLNSLSNTIQQVCYTLRVVKPK
ELVNDGPFEISQPTRPEFYAKSVHEDLDELCSGINVPGRTTSLEASEEVSSWIASLVDAQNKGGKGEIDVDLPFGFSKQD
DEGFSVTAGWHTSPVMAPDGSMFSGFKRHEDYDVKENTCSSDPSNSNSDKAVEKRRTKTEKTVSLQDLRKHFAGSLKEAA
KNLGVCPTTLKRICRQHGINRWPSRKIKKVGHSLKKLQMVIDSVHGPEGTVQLSSLYENFTKTTWSERELQGDVHFPASE
QNFQLEPSVPDRPCEGRFTSHTSGSNSISPSCSQSSNSSLGCSSVPKTQQQHGSAPQLAVKEEISMDENQCSTLIKSASH
AEAELQMFVEERPTMLFRSQSQVLLSEHKPIENMSNVQKARSDSLKIKAIYGEERCIFRLQPSWGFQRLKEEIVKRFGIS
QDTHVDLKYLDDESEWVLLTCDADLLECIDVYKSSSNQTVRILVNPSIQPLLNASFGQTGLS
>MtNLP5_(Medtr0022s0430.1)
MQKSEEENHDLPQKSKPLDENVFSMDYDIDFETSWPLDHISNSMHPFFLQNISEQPFSPIWTFSDDDHNIAASGNNKNII
TENRVENDDKHKRVTPHIGLPPLQNPHGYCLIKERMTQALRNFKELTELNVLAQVWAPVRNGSRYKLTTSGQPFVLDAHS
NGLHQYRTVSLMYMFSVDGENDEVLGLPGRVFQQKLPEWTPNVQYYSSKEYSRLNHALHYNVRGTLALPVFEPPGQSCVA
VLELIMTSQKINYAPEVDKVCKALEAVNLRSSEILEHPYSQICNEDRQNALSEILEILTVVCETHNLPLAQTWVPCRHRS
VLAHGGGLKKNCSSFDGYCMGQVCMSITEVAFYIIDSHTWGFHDACVEHHLQQGQGVAGRAFLSQNMCFCRNITQFCKTD
YPLVHYALMFDLTSSFSICLQSSHTGGDDYVLEFFLPPSINKFCEQKGLLGSILATMKQNFQSLKVASGVELEEDGSVEI
VEIINGTVHSRLESVPIIQSTKLSARHDDASPDMEEGVPLDQSRQKIITNFDDINDIGNLDDYAGGSIDQIHSLKTETKK
KPSLRKRGKAEKSISLEVLQDYFSGSLKDAAKSLGVCPTTMKRICRQHGISRWPSRKIKKVNRSLSKLKCVIESVHGVEG
AFGLDSPSTSTIPIAAGSFNEPSTSNKFEHHTSLSIMPSEPKKNENYLDASKSEPQKPLGGMLIEGADSSKDLKNLCPST
DVVLEDQVLEASRIHPPCSDFVHMQMQHMDTLNFAAQKEMKIVTIKATYRDDIIRFRVSWNCGIVELREEIAKRLKLEVG
TFDIKYLDDDQEWILVACDADLQECMDILTLSGSNIIRLVVHDILSILGSSVESSGE
>MtNLP4_(Medtr1g100970.1)
MSEPEEENQDFPPKTKTSLEEHGCSMDFDLDLETSWPLDHMSFITNPMSPFLFSNISDQPSSPLWTFTDGEDGKLAASAL
SDCHKIFSCDSNSITEKLVEKDDNKTLLPPLLPPIENLDGYCVIKEKMTQALRYFKEWTELNVLAQVWAPVRNGNRYVLT
TSGQPFVLDPHSNGLNQYRTVSLMYMFSVDGENDGTLGLPGRVFQQKLPEWSPNVLYYSNKEYPRRDHAQHYNVRGTLAL
PVFEPSLQSCIGVIELIMTSLKINYAPEVEKICKALEAVNLRSSEFLDHPFTQICNEGRQNALSEILEILTVVCETHNLP
LAQTWVPCRHRSVLAHGGGFKKSCSSFDGSCMGQVCMSTTEAAAYIVDAHLWGFREACVEHHLQQGQGVAGRAFLSQTMS
FCTNITQFCKTDYPLVHYALMFGLTSCFAICLRSFHTGNDDYVLEFFLPPGITEFHEQKTLLGSIFSTMKQHFQSLNIAA
GVELEENGSIEIIEATDEGIRLRTESIPIAQSIKSPPRPDASPNMEDEEEGVPQDPSEVRGENVGGSVDPMSTLGNKNIK
KPSERKRGKTEKSISLEVLQRYFAGSLKDAAKSLGVCPTTMKRICRQHGISRWPSRKINKVNRSLSKLKRVIDSVQRAEG
AFDLNSLGNNQLPIVSSFPEPSTLNKSSQQGSLSNRPSEPQMKENEFDASKVSETNLQIVMENQLLGGRKHSLEKEVING
KGVTIQEIGKDRKRNRTRSGSSEDSTNPTSHGSCHGSPPIEIPTIKDLFIPSNNEQHVVLRRSPEPGMQPTNALNSPTAH
RMVDNVIAELQEPFGGLLIEDAGSSKDLRNLCPSVAEAILEDMAPEACGNNFPGSSHLAPPKQCIDTINNSATPFAARKE
MKTVTIKATYREDIIRFRVSLNCGIVELKEEVSKRLKLEVGTFDIKYMDDDNEWVLIACDADLQECMYLSRSSGGSNIIR
VLVHDITSNLGSSCESSGE
>MtNLP3_(Medtr2g099350.1)
MEYPYYSKGGGIGYWQSPGTQFEGPTSLDGGINNLVSEDMPNSFSELMNFDTYAGLCSGPSTTDQIMTNELPSLASALYQ
LPDGFNPVEPNSGQFYGGNYNNFESSPIFGEKIVCQQMDTLLGFLDNSNDANNSSSRQKFDDPSQHVNAFDMGNYVIARP
QALISRPPALSLDERMLKALSFFKESAGGGILAQVWVPIKHDGQVLLSTSEQPYLLDQMLAGYREVSRTFRFSTEGKPGC
IPGLPGRVFISKVPEWTSNVGYYNPKEYLRAEHARNHEVRGSIAFPIFDLHSGLPCSAVLELVTTKEKLDFDRELEIICR
SLQLVNLRTTASSRLLPECLSTNKRAALTEIVDVLRSVCYAHRLPLALTWIPCFYTDGTRDETTRIQIKEGNSSSREKNI
LCIEESACYITDRVMEGFVHACIEHPLEEGNGVAGKALQSNHPFFYSDVKTYDISEYPLVHHARKFNLGAAVAIRLRSIY
TNNDDYILEFFLPINMKGSSEQQLLLDNLSGTMQKICKSLRTVSGAEISGMESSVVGFGKKNVPSFPSTSTRNSQVSLIN
EKDGSVQKLSLDTSNLRNNGNKPSCNQENNGSRRRVEKKRNTSEKNVSLSVLQQYFSGSLKDAAKSIGVCPTTLKRICRH
HGISRWPSRKINKVNRSLKKIQTVLDSVQGVEGGLKFDPSSGAFVAGGTTTEEINENKSLLFPERSTTQDSEPMSQNAVS
VPSEDENLENKWEGKLKETNTCSIDCSEDSKSFAMDDCPEQAYIGSVLAKCDEWVLNNGGLREEKRKHSTIGQRTSSFAV
DEMDTGADGDDDDVVEHNHPTSSSLTDSSNGSGSMIHGSSSGYQNFKNQKPSKGKSTIVDSGSKIVVKATYGEDTIRFKF
DPSTGYYKLYEEVAARFKLQDGSFQLKYLDDEEEWVMLVNDSDLQVCLEILNDMGTHNARFLVRDIPCTFGSSGSSSCYL
GGSS
>MtNLP2_(Medtr4g068000.1)
MEGQYSSKERGGISLWTPFDSGMKSSLNSDDMFNNISELMNFDSYAGWCNGSSSITDQTLTNDLSSFAYDGLNLSEHING
PFFMTEIGGNYNVMDSYDEKVLLQEMETQLEFLDNNSNETNNNLDSQQNGSYDMCNYIISKSPSWSLDERMMSALSFFKE
SAGGGILAQVWAPIKYGDDFILTTSDQPYLLDQKLAGYREVSRSFTFSAEMKMGSCCAGLPGRVFNSHVPEWTSNVGYYH
KSEYLRLDHAISHEVRGSIALPISDMNSEVSCCAVLELVTTKEKPNFDKELEFVSHALQRVNLRTIMPPRLLPQCVSSNK
RAALTEITDVLRAVCHAHSLPLALTWIPCCYSEGKGEESERIRIKEGHITSSNEKCVLCIEESACYINDKMVGGFVHACS
EHHLEEGQGISGKALQSNHPFFYTDVKAYDVSEYPLVHHARKYNLNAAVAIRLRSTYTNDDDYVLEFFLPINMIGSSEQQ
LLLDNLSDTMRRICKSLRTVSEAELRGMEGSQYEFQKENVSGFFPMSRGNSQIAFSSGDNDLFQMSFNETNLKNSGNQAA
YSQATSGSRKQAEKKRSAVEKNVSLSVLQQYFSGSLKDAAKKIGVCPTTLKRICRQHGISRWPSRKINKVNRSLKKIQTV
LDSVQGVEGVLKFDPHTGGFVAGGSIIQQIGKHNKTLKFPEKASVPKLEDEDVLVSNSCEVELEKDNAISVDCIEDSTTW
LWTKTQDCPKQTTIDYVLEKEQDQCGLDNSSLHDIGSHSSFSMIELGFEEGKGADEHNNPTSSSMTDSSNASGSMVNGSS
SGSQSIENQKHSKVKSICVDSESKFAVKANYRGDTIRFKFDPSVGCCQLYEEVAKRFKLQNGSFQLKYLDDEEEWVMLVN
DSDLKECVEVLSDIGTHCVKLLVRNIHGGSDS
>MtNLP1_(Medtr3g115400.2)
MGDGAAVTSSATNTMMEAPPQDENLMDFDYMSELLLDGCWLEASADGSEFLLQSSPFSNPIFDPSFSWPVLENNEQPGND
VRHESQDVPLGTEQESRIIVNNAGSSDLQQCEFKTHLGEGVSRLWIPPTPNPGPGGSSITEKLIRALKWIKDFNRNKDML
IQIWVPVNRGDDRPILRANDLPFSLESRSLNLAKYREISVRYQFSAEVEDSKELVAGLPGRVYRDKIPEWTPDVRFFRSD
EYPRVDHAQECDVHGTLAVPVFEQGSRTCLGVIEVVMTTQQSNYGRELETVCKALEVVDLSSSGHSSPQNVKACVKSYET
ALPEIQEVLRSACEMHKLPLAQTWVSCIQQGKDGCRHSDDNYTHCISPVEYACYVGDSSVRFFHEACMEHHLLIGQGVAG
GAFMTNQPCFSTDITSLSKTDYPLSHHARLFGLRAAVAIRLRSIYSISDDYVLEFFLPVDCNDGEEQKKMLTSLSMIIQR
VCRSLRVITDKELEKNNLSSNEVMAVADIGFATDAVQSGLQHKRMAVSLDGEEKFNETMSSKFSEQRRQQESLTLRGDAD
CGRECSPSVEGNFLSSLGVNRTGEKRRAKAEKTITLQVLRQYFAGSLKDAAKNIGVCTTTLKRICRQHGIKRWPSRKIKK
VGHSLQKLQLVIDSVQGASGSFQIDSFYSKFSDLSSPNLSGSTLISTLNQVDNPVSLSIQPDPDSLSPEGASKSPSSSCS
QSSYSSHSCSSLSEQQHHTNNVAAGNKDSLVGEDSVDVVLKRIRSEAELKSLIPDNKSKLMPRSQSQETLGEHPKTEYRK
SLLKTTRKASQKEDAHRVKVTFGDEKTRFRLPKIWCYEDLVQEIARRFNVSEMSKFDIKYLDDDYEWVLLTCDADLEECI
DVSQSSETSTIKLCLQPSSNFIRSSLEFR
>MtNIN_(Medtr5g099060.1)
MEYGGGLVADGGVFGPMVGGGGGDQADIIEELLGEGCWIEASENSLMAMQQTTPQSQYMSNNNNIPMGMGEGDHFNHHHH
HHPHPHHQMECTAPAANHDDQQESGFVVGKRWWIGPRANPGPTTSVKERLVVAVGYLKEYTKNSSNNVLIQIWVPMRRRS
ALIHTQNHYLQQESSSAPVSVNPNMNVHVRFFRSHDYPRHQQQQQYGSLLALPVFERGSGTCLGVIEFVISNQTLINYRP
QLDHLSNALEAVDFRSSHNMNIPQAVKVFEELYEAAVNEIMEVLASVCKTHNLPLALTWAPCLQQQQGGGKGSSGASGCG
VSTMSCCISTVDSACYVGDMDVLGFQEACSEYHLFNGQGIVGTAFTTTKPCFAIDITAFSKSEYPLAHHANMFGLHAAVA
IPLRSVYTGSAADFVLEFFLPKDCRDTEQQKQMLNSLSLVVQQACRSLHLHVVMDDNNNNNMNDNNSSADHDHDQFTFPT
TNSYMPSSASEPLSQVDAVSGCSTKDTSSSCSWIAHMMEAQNKGKGVSVSLEYLQEPKEEFKVTTCNWDREREDNVFSEF
GQVLQQQQHDQSSNSRASVVSVEAGEESPGACGRRSSSSSSGRKSGDKRRTKAEKTISLPVLRQYFAGSLKDAAKSIGVC
PTTLKRICRQHGITRWPSRKIKKVGHSLKKLQLVIDSVQGAEGAIQIGSFYASFPELSNATANGGDGNDNSNNSFYNNNH
GDGIVTSLKSPPSACSQTHAGNKLPMTTTTAINHHHVVMTENPTGAPLGVDHAFMHASNINIQDYHQLQEDLDTKQLLLH
FNNNNQILPPRPTVAWNNNNSSSSTLLERGAFRVKATFADEKIRFSLQAMWGFRDLQLEIARRFNLTDMNNLVLKYLDDE
GEWVVLSCDADLEECKDLHTSSHTRTIRLSLFQASPLNLPNTFRNSSSSSPSS
>Mimpu144438S15740
IEVSGTGNNMSDNSEVVRRLWIGPMVNPSPECSVLERLIKALVYIRDFNRDKDMLLQLWVPVNREGGRILSTRDLPFSLE
SSSPNLAKYREISAKYHFPAEEYSRGLVPGLPGRVFKEKVPEWTPDVRFFRSDEYPRVDHAQEYDVRGSLAIPVFEKCSS
ICLGVIEAVMTAQKIKYFPELESVCNALQAVDLRSKNISSIQNDKECNKSYEAALPEIHEVLRSACEMHKLPLAQAWVPC
NKQGKEGCRHTDDNYIHCIFPVEHACYVGDPRVQGFHEACSEHHLLKGQGVTGEAYMTNQPCFSTDVTSYSKTDYPLSHH
ARIFGLRSAVALRLRSIHNSTDDFVLEFFLPVNCIDSEEQKKMLSSLSMIIQRVCHSLRVISNKELENETNLSMN
>Mimpu40297S10319
LMGESCGSFLASDVNKNYNMTRSFPNSAEKAAFQQMEAQLELSDGGNDAGNLNYKHYPNESVEELGSSMISNYIVSRQPG
WSLDERMLWALSLFKESAGGGILAQVWVPIKHGDQVILTTSEQPYLLDQMLAGYREVSRTFTFSAEGRPGSVLGLPGRVF
ISKVPEWTSNVGYYTKAEYLRIEHAIDHKVRGSIAVPVFDLYSEMPCCAVLELATTNEKTDFDRELEILCQALQVVNLRT
AVTPRLLPQSLSSKKRAALMEIIDVLRAVCHAHSLPLALTWIPCCYLKGIDNETMSALNKEDHSSSSDKLVLCIEESACY
INDRKMEGFVHACVEHHLEEGQGTAGKAIQSNQPFFYPDVKGYDVGEYPLVQHARKYNLNAAVAIRLRSTFTNDDDYILE
FFLPVNMRGSSEQQLLLDNLSGTMQRICKSLR
>Mimpu5007S24951
IKEKMTQALRYFKEWADQNVLAQVWAPVRMGNQYVLTTSGQPFVLDPHSNGLYQYRTVSLMYMFSASGDNDGILGLPGRV
FHQKLPEWSPNVQYYSSKEYPRRNHAQHYNVRGTVALPVFEPSGQSCIGVLELIMTSQKINYAPEVDKICKALEVGFLPP
LLSISCSCACFIHLLPVFVQAVNLKSSEILEHQFTQICNESRQNALAEILEILTVVCETHKLPLAQTWVPCRHRSVLANG
GGLKKSCSSFDGSCMGQVCMSTTDVAFYVIDAHMWGFHEACAEHHLQQGQGVAGRAYLSGNMSFCGNITQFCKTEYPLVH
YALMFGVTSSFAVCLQSSHTGRDDYILEFFLPPEVTDLNEQKIMLGSIVATMKQHFHSLKI
>Mimpu1984S19289
MEYGAALLHNNSAFETLSDSTTTSVSEVGDFIDDLFANGCWLETTGHGGSSYNLTNPTSLINDPNLHNYWMTSSDPNHPH
HQHQQIYQQDQSEVSNFSLFQSESFVVANTEVGKRWWIGPKANPGPSSSVKERLVLAVGYLREYTKNTNVILQIWVPTRR
EDDPSCNNKNLENYYRNVSKVYNHHHQLAGEEESAEDQCRVFLGKLPDHHQHQWAPPASVRFFKSHEYVAYVNNFAPHVH
HHHNQQHYDMLRGSLALPVFERGSGTCLGIVEIVIPNHQNNIDFHPQIDNVCHSLQVSFFFIILLFLLFPHLHSATYVYI
LICLQTVDFNKGACQNLISPAVKVYDELYLAALNEIVEVLTSVCKTHNLPLALTWAPCAQQGKAGLCPNDNFVGCLSTVD
SACYVADLDLLGFQEACSQYHLLRGQGNIVGTAFTTTKPCFATDITAFSKTEYPLSHHAAMFGLHAAVAIPLRSAYTASQ
ADFVLEFFLPKNCHDGEEQKQMLNLLCIVVQQACRSLHVAMDKQMQEVEEDEDFTFTVGDMFAAAAATKVGGGGGGGAHH
HKEETLEFGSCNLEDGSSSKESSWIAHMMEAQTQHKGKGVSVSLEYLEEPKQEFKVTTNWGFCNNSNSNNGQAFSDYGQV
QVNSSSAAASRGMSVEGGGESYAFRGGAGRRSSSGGRKSGEKRRTKAEKTISLPVLRQYFAGSLKDAAKSIGVCPTTLKR
ICRQHGITRWPSRKIKKVGHSLRKLQLVIDSVQGAEGAIQIGSFYSSFPELSSTTNLSPTTTGPSQSSNISEDHSKIQHN
NPHHQAALYNHHGGTTLKSPPSCCSQTSTIINAAVSGGGDILMAENPEASLMMMRTQHNLHEDMKHPSVVEVLAQPLQEN
NASVGGGGFRVKATFGDEKIRFSLHPSWGFRELQLEIARRFNLEDVSNIGLKYLDEEGEWVLLTCDADLEESKDTYRSSK
SRTMRFALFQTSPLNLANTTFGSNSSS
>LjNLP5_(Lj2g3v0381780.2)
MPESEEENPDLPLKSKPMEEHGFPMDFDNDLESSWPFDHVSCLSNPMSPFLLSNISEQPFSPLWAFSDVEDDKHVSITAS
DTVTENPVENDDSKKHMTPLVPMPPLENRDGFCLIKERMTQALRHFKELTEQNVLAQVWVPVRNGNKYKLTTSGQPFVLD
PHSNGLHQYRTVSLMYMFSVDGENDEILGLPGRVFQQKLPEWTPNVQYYSSKEYSRLNHAQHYNVRGTLALPVFEPSGQS
CVAVMELIMTAQKVNYAPEVDKVCKALEAVNLRSSEILEHPYSQNCNEGRKNALAEILEILTLVCETHNLPLAQTWVPCR
YRSVLAHGGGLKKSCSSFDGYCMGQVCMSITEVAYYIIDSHTWGFHEACVEHHLQQGQGVAGRAFLSQNMCFCGNITQFC
KTDYPLVHYALMFGLTSSFAICLQSSHTGNDDYVLEFFLPPRITEFNEQKALLGSILATMKQHFQSLKIASGVELEEDGS
VEIVETINERVHMRLESVPIIQSDKSPPRHDGSASPNLRHGVPLDPLEQQTMLDGINDGGSLGDSGGGSMEKISSLEIKN
KTSQRKRGKAEKSISLEVLQRYFSGSLKDAAKSLGVCPTTMKRICRLNGISRWPSRKIKKVNSSLSKLKCVMESVHGAEG
AFGLNSPSSSLPIASAEPCTSKKLDHQAPLRIRPSESRMNWK
>LjNLP4_(Lj5g3v1999250.2)
MSESDEEKPDFPQKARPTEEPGFAMDFDLDLESSWPMDHMSFVSNPMSPFLFSTMSDQPCSPLWAFSDGEDDRHTSLAAP
AFSDCHKIFPCDSNSVTEKPMENDDNNKLLPPVVPQPPIENLDRFCVIKERMTQALRHFKELTELNVLAQVWAPVRNGNR
YVLTTSGQPFVLDPHSNGLHQYRTASLMYMFSADGENDGTLGLPGRVFQHKLPEWTPNVLYYSNKEYPRRDHAEHYNVRG
TLALPVFEPALQSCVGVLELIMTSQKINYGPEVEKICKALEAVNLKSSEILEPPYTQICNEGRQNALSEILEILTVVCET
HNLPLAQTWVPCRHRSVLAHGGGLKKICSSFDGSCMGQVCMSITDVASYIIDPHLWGFREACVEHHLQQGQGVAGRAFSS
HSMCFCPNITQFCKTDYPLVHYALMFGLTSCFAICLRSSHTGDDDYVLEFFLPPRITHFSEQKTLVGSILATMKQHFQSL
KIAAGVELEDGGSVEIIEATNERVTLRLESIPIAQSVQSPPGPGGSPNMVEEVPKDPSEQQTMMNCNDMNEGGAHGDNAG
GNIDQMSSLETKTMKKPSERKRGKTEKSISLEVLQRYFAGSLKDAAKSLGVCPTTMKRICRQHGISRWPSRKINKVNRSL
SKLKRVIESVQGAEGAFGLNSLSTSPLPVVGSFPEPSTPNKFSQQASMRPLESQMKENEIDASKILEIEDPLLGGMTQNL
EKVFNDKGPRRIRTGSGSSEDSTNPTSHGSCYGSPPIESSHVKDISITSNNERCVVPRGSPESSPLQPINTLNSPSPIPI
PDIVLTELQEPFGGMLIEDAGSSKDLRNLCPSAAEAILEDQVPEACPTNNPPGCSSLAPKRPVDTLGKTVTPFAAKKEMK
TVTIKATYREDIIRFRVSLTCGIVELKEEVSKRLKLEVGTFDIKYLDDDQEWVLIACDADLQECIDVSRSSASHIIRVLV
HDITSNLGSSCESSGE
>LjNLP3_(Lj3g3v3336070.1)
MEDHLSPKGKGIGYSASFDGGMKNSASEDMFNNISELMNFDTYAGWCNSPSMTDPNLANGLTPFVSVPYPPPDGLNLVEQ
SSGPFFMTEATGNYNDMQSSPSYGDRVVLQQMENQFEFFDVLNDTNNLDAKQKQSVPFQQLNTSDMGNHIMSWSSSWSLD
ERMLKALSFFKESAGGGILAQVWVPVKHGDEFILSTSEQPYLLDHKLAGYREVSRTFTFSAEGKAGSCPGLPGRVFTSHV
PEWTSNVGYYNKTEYSRLEHAINHEVRGSIALPISDPDSKVPCSAVLELVTTKEKSNFDRELEIVSQALQHVHLRTITPP
RLLPQSLSNNKRAALSEIIDVLRAVCHAHRLPLALTWIPCCYSEGIGDETERIRIKEGHISSNEKCVLCIEESACYINDK
MVGGFVHACTEHHLEEGQGIAGKALQSNHPFFYPDVKSYDISEYPLVHHARKYNLNAAVAIRLRSTYTNDDDYILEFFLP
VNMTGSLEQQLLLDNLSGTMQRICKSLRTVSDAELTGIESSQVGFQKEKVQGIFPISGRNSQTASIGCDYDLDRKMYLKA
TNLRNNGIEAARSQAINGSRKQVEKKRSTVEKNVSLSVLQQYFSGSLKDAAKSIGVCPTTLKRICRQHGISRWPSRKINK
VNRSLKKIQIVLDSVQGMEGGLKFDPCTGGFVAGGSIIQDISAHKSILFPERSAVKDTEPVVREVVSGVPPAPGSPGENS
AIELEDDGVCSVGNQLVHSTSVLMSNSYEGELKIDNASSADGSEDSKSMAVDDVTKAQDCPEQNSLGSVLEKEGDQWSLN
KYGMGVENSIHDIVCNTNSSISLIELSGDGGNGADEHNHPTSSSMTDSSNGSGSMTLGCSSGSQSFENQKKSKAKSACVV
DSGSKMVVKATYRGDTIRFKFDPSAGCFQLYEEVATRFKLQNGSFQLRYLDDEEEWVMMVNDSDLQECVEILGDIGATCV
KFLVRDTTGVLRSRSSNSCFLSESS
>LjNLP2_(Lj3g3v0339060.1)
MEYPFSPKGGELGYWQSPSAQFGGSISSDNGISNSISDDMPNSFSELLNFDSYAGWFTGPSVTDQIFANELPSFASVSYP
LSDGFNLAEQNSGQFFTTGVCGNSSNLESSSTHGERVVCQQMDTLLGFLDETNDANTLNSKQKINDTLQQFSTFEEGNYT
ISRPPGPSLDERMLRALSFFKESAGGGILAQVWVPLEHGGQVILSTSEQPYLLDQMLAGYREVSRTFKFPAEGKPGGFSG
LPGRVFVSKVPEWTSNVGYYSKNEYLRVEHARNYKVRGTIAFPIFDTHSELPCCAVLELVTTKEMSDFDRELEVVCHALQ
LVNLRTTMPLRIFPECYSNNKRAALAEIVDVLKSVCHAHRLPLALTWIPCCYTEGPKGEAMRIQIKEGHSSSGEKVLLCI
EESACYVTDRLMEGFVRACIEHPLEEGKGIAGKALQSNHPFFYPDVKEYDISEYPLVHHARKCNLSAAVAIRLRSTHTND
DDYILEFFLPVNMRGSSEQQLLLDNLSGTMQRICRSLRTVSDVESSRIESTHMGFENKNLPSFSPLSRENSQIPLINANQ
DSVQKSLKASRLRNKGSKPPYNQVSNGSRRQVEKNRGTAEKNVSLSVLQQHFSGSLKDAAKSIGVCPTTLKRICRHHGIS
RWPSRKINKVNSSLKKIQTVLDSVQGVEGSLKFDPSVGAFVAGGSTIQGIDTHKSLLFPEKSTIRDPRPITQDAVSVPAV
PCGESEKSAIKLEGKLKKTNASLVDCCEDSKSMAMDDRSSHSSSLWTKAQGSSEQASLGSDLAKRDKWVLNNDGLRVENL
KCNTVGQSSGSFTDDEMGIDVDNDEVVELNHPTCSSLTGSSNGSSPMIHGSSSSSQSFENQSKGKSTTVDRGSKIIVKAT
YRKDIIRFKFDPSAGCFKLYEEVAARFKLQNGTFQLKYLDDEEEWVMLVSDSDLQECVDILDDIGTRSVRFLVRDLPCVS
EAVSTEAAHSEL
>LjNLP1_(Lj1g3v2295200.1)
MGDGAVTTTSAAMMEAPTNETSMDFEYMSDLLLDGCWLEASADGSNFLLQQSPPFSSPLFDPSFSWPALETNEPTHVEDQ
HESQEAPLGNTQLVSQSQNMVNVVDGRYNNQSETETHSVVEGTSDGVKRWWIAPTCSPGLGPSIMEKLIRALKWIKQFNW
NKDMLIQIWVPVPRGDRPILSANNLPFSLDSGSENLARYREISEGFQFSAEEDSKELVPGLPGRVFRDKVPEWTPDVRFF
RSDEYPRVEHAREFDICGTLAVPIFEQGSRTCLGVIEVVMTTQQINYVPQLESVCKALEVVDLTSLKHSSIQNAKQARDK
SYEAALPEIQEVLRSACHMHKLPLAQTWVSCFQQGKDGCRHSEDNYLHCISPVEQACYVGDPSVRFFHEACMEHHLLKGQ
GVAGKAFMINQPFFSTDITMLSKTDYPLSHHARLFGLRAAVAIRLRSIYSSADDYVLEFFLPVNCNDSEEQKNMLISLSI
IIQRCCRSLRVITDKELERTSSSVEVMALEDSGFARTVKWSEPQHITSVASLEPEEKSSETVGGKFSDLREHQEDSILKG
NIECDRECSPFVEGNLSSVGISKTGEKRRAKADKTITLEVLRQYFPGSLKDAAKNIGVCTTTLKRVCRQHGIKRWPSRKI
KKVGHSLQKLQLVIDSVQGASGASFKIDSFYSNFPDLASPNLSGASLVSALNQSENPNSLSIQPDLGPLSPEGATKSLSS
SCSQGSLSSHSCSSMPEQQPHTSDVACNKDPVVGKDSADVVLKRIRSEAELKSHSENKAKLFP
>LjNIN_(Lj2g3v3373110.1)
MEYGSLLVQQQQQQDCNSAYGSLSNLSSDCGSVTTAEADHHIIEELLVQGCWVEVSGVGVREGELQLQQDESSFVVGKRW
WIGPAAAVAGSCNSSVKERLVIAVGYLKDYTRNSNVLIQIWVPLRRGILHDHDYHTNYLLSNNPPPQPEAAADHESVSLG
FPMPAAPNSNLYSNVHVRFFRSHEYPRVQAQQYGSLALPVFERGTGTCLGVLEIVITNQTTINYNVSNALDQAVDFRSSQ
SFIPPAIKVYDELYQAAVNEIIEVMTSVCKTHNLPLALTWAPCIQQGKCGCGVSSENYMWCVSTVDSACFVGDLDILGFQ
EACSEYHLFRGQGIVGTAFTTSKPCFAIDITAFSKAEYPLAHHANMFGLHAAVAIPLRSVYTGSAADFVLEFFLPKDCHD
SEEQKQLLNSLSMVVQQACRSLHVVLVEDEYTLPMPSHTSKEELEEEEITITNNHEQKLFVSPSSHESECSKESSWIAHM
MEAQQKGKGVSVSLEYLEEPKEEFKVTTNWDSSTDHDQQAQVFSSDFGQMSSGFKASTVEGGDQESSYTFGSRRSSSGGR
KSGEKRRTKAEKTISLQVLRQYFAGSLKDAAKSIGVCPTTLKRICRQHGITRWPSRKIKKVGHSLKKLQLVIDSVQGAEG
AIQIGSFYASFPELSSSDFSASCRSDSSKKMHNYPDQNNTLYGHGDHGGVVTSLKSPPSACSQTFAGNQPCTIINNGDVL
MTESPPVPEALLSRRDHCEEAELLNNASIQEDTKRFSRPKSQTLPPLSDSSGWNSLETGAFRVKATFADEKIRFSLQPIW
GFSDLQLEIARRFNLNDVTNILLKYLDDDGEWVVLACDGDLEECKDIHRSSQSRTIRLSLFQASPLNLANTFRNSSPS
>CglNIN_(Casgl993S23747)
MEIERKLNMDYGAFASNSTTYGNLTDTAMEMDFMDELLFEGCWLETTSGSNHLPSGPLTSRALNDPSHYLPLLDSNSSGH
LNISHHQQIFQEETEGTFPESEGILVEGTELGRRLWIAPRANPSPSTSVKERLMLAIGYLRECTKNMNVLIQIWVPIRRG
GSYFLTTQDQPYYFGANCKNLANYRNVSKAYQFAVEEDMEESAGLPGRVFLGKLPEWTPDVRFFKKDEYPRINYAQQYDV
RGSLALPVFERGSGTCLGVVEIVTNTQKINYRPELENVCQALESVDLRSSQLLSPPGVKACDELYQAALAEIIEVLATVC
KAHRLPLALTWAPCYQQGKGGCRHSDENYALCVSTVDAACFVADLDVLGFHEACSEYHLFRGQGTVGTAFTTSKPCFATD
ITAFSKTEYPLSHHARMFGLRAAVAIPLRSIYTGSSEFVLEFFLPKDCQDPEEQRQMLNSLSIVLQQACRSLHAVMDKEP
EEQEVIYPVKEIAIASDVRINKEEPQKSGSPPMREASTKESSWIAHMMEAQQKGKGVSISLEYQEEEPKEEFKVTTHWDN
TLGGSCHGQAFSDFGQLQQSSGSKGSVEGGGDSYSYGSRRSSGGRRAGEKRRTKTEKTISLPVLRQYFAGSLKDAAKSIG
VCPTTLKRICRQHGITRWPSRKIKKVGHSLRKLQLVIDSVQGAEGAIQIGSFYSNFPELSSSGNSSFSSLKMNENSKQSN
AIPETSGLFIQGSSTLSKSPPSSCSQNSGPSIFCPSGAKQQNTTVNTLSTGETLMRENPVGVLQMMGCTEVNLHAMSQQD
LSLLQGVESFKSFGSHPGLETLPILPESSSHNSQYGGALRVKATFGDEKIRFSWQQNWTFGDLQLEIARRFNLDDINRVD
LKFMDDDGEWVLLTCDADFQECIDIHRASESHTVRLCVQHASNPCLGSPFGNTSLS
>Casgl618S20178
PRPLSTSVEEKMLRALSFLKDSSAGGILAQVWVPMRVGDQYVLTTCEQPYLLDHMLAGYREVSRLFTFPAERRSGCVLGL
PGRVFLSKVPEWTSNVSYYKKGEYLRVDHAANHEVRGSVALPVFEDPETTCCGVLELVTTKEKSNFDAEMDTVCNALQAV
NLTTTLPPRLQPQCLSKNQRAVLAEIFDVLRAVCHAHRLPLALTWIPCCYIEGVGYEIGRLQIRGARTNSGEKHILCIEE
TACYVNDRKMEGFVHACLEHHLEEGQGIAGKALQSNHPFFSTDVKSYDISEYPLVHHARKFDLNAAVSIRLRSTYTGDDD
YILEFFLPVNMSGSSEQQHLLNNLSGTMQRMCKSLRTVSDAELLGAGGSEVEFPKGAAQHFPPMAIPRRNSQIILSDSDV
NSIEKIPLNVSDTINDGFEADSPPEQAISGSRRQEKKRSTAEKNVSLNVLQQYFSGSLKDAAKSIGVCPTTLKRICRQHG
ISRWPSRKINKVNRSLRKIQNVLDSVQGVDGGLKFDPNTGEF
>Casgl109S07006
MLGALPDTAMDLDFMDEIFLDGCWLETTDGSQFLHQIPATSGALLDPSLVWSALEANGNGSESLSQEYNQVEAQRQSPDE
SQERSLVNAPSRGQNPIFSLAGYSMSEKNVTEGSELGTRWWIAPRGNPGSTSSVTERLMKAIGYIREFTRDRDVLIQLWL
PVNREGRRILTTSNQPFLLGSNCPRMARYRDISGNFVFSAEKDSKELVGLPGRVFLDKVPEWTPDVRFFRSDEYPRVNHA
QEYAICGTLALPIFEKGSSTCLGVIEVVMTKRHIKYRSEVESVRKALEAVDLRSTDALSTDHVKAFNKAYQTALPEILEV
LKSACKTHRLPLAQTWVPCIQQGKEGCRHSDENYLDCVSTVDHACIVADPNMQGFHEACSEHHLLKGQGIVGRAFRTNQP
CFSEDITSSGKTDYPLSHHAKVFGLRAAVAIHLRSIHTGTADFVLEFFLPVDCTDHQEQKKMLSLLSVIIQQVCQSLRVV
TDEELKEEAKFAVSGKPSSEETSNEKSSEFWHHSRERNLRNAEFGEGCSAYKEGSFPINRAGEKRRTKAEKTITLEVLKQ
YFAGSLKDAAKSIGVCPTTLKRICRQHGIKRWPSRKIKKVGHSLRKLQVVIDSVQGASGTFQIDSVYTNFQELASPNLQG
SSPFSASKFNDHPQLSSMQLEGRILSPQAAASKSRSSSCSQGSSSSQCCSSGTHQHPSTFNVAGCDDPVIGENIGDGVLQ
RITSEAELQASNEGPKLMARSPSHKSLREHPNAENLLPLKKDSGRLSQEGDALRVKITYGDEKVRFRLQNNCKYTDLLLE
IARRFDIDDINRFDLKYLDDDAEWILLTCDADLEECIDVGRSSQGQTIKLCLQVS
>Casgl103S06587
GYCVIKERMTQALRYFKDLTEQNVLAQVWAPTKYGGRDVLTTSGQPFVLGPHSNGLHQFRMISLGFMFPVDEEKDGVPGL
PGRVFRQRLPEWTPNVQYYSNKEYPRRDHAEHYNVQGSLALPVFDPSGQSCVGVLELIMTSPKIHYAPEVDKVCKALEAV
NLKSSEILDKPHIQICNEGRQNALAEILGILTEVCETHKLPLAQTWVPCMHRSVLAHGGGLRKNCTSFDGVCMEQVCMST
TDVALYVVDARMCGFREACVEHHLQKGQGVAGRAFSSHGLCFCGNITRFCKTEYPLVHYARMFGLASCFAICLSSTFTGD
DDYILELFLPPSITDFYEQQILLASLLATMKGHFQSLRVASGIELDKEVSVEIIQVSADERVDSRLGSLRVPVSMKSPTR
PEGLLNNGDTVQLKSSQQQLMLHSNGIHDKGATAKNGVGSINHFSSLENKEMKKTSERKRGKTEKSISLEVLQQYFAGSL
KDAAKSLGVCPTTMKRICRQHGISRWPSRKINKVNRSLSKLKRVIESVQGAEGAFGLDSI
>AtNLP9_(AT3G59580.2)
MENPSASRDNKGFCFPDIPVEEMDGWVKNLISEEDMFSSSSTSELMNFESFASWCNSPSAADILFTQYGLSTSQSIIPFG
GLEGSYACEKRPLDCTSVPRSLSHSLDEKMLKALSLFMEFSGEGILAQFWTPIKTGDQYMLSTCDQAYLLDSRLSGYREA
SRRFTFSAEANQCSYPGLPGRVFISGVPEWTSNVMYYKTAEYLRMKHALDNEVRGSIAIPVLEASGSSCCAVLELVTCRE
KPNFDVEMNSVCRALQAVNLQTSTIPRRQYLSSNQKEALAEIRDVLRAVCYAHRLPLALAWIPCSYSKGANDELVKVYGK
NSKECSLLCIEETSCYVNDMEMEGFVNACLEHYLREGQGIVGKALISNKPSFSSDVKTFDICEYPLVQHARKFGLNAAVA
TKLRSTFTGDNDYILEFFLPVSMKGSSEQQLLLDSLSGTMQRLCRTLKTVSDAESIDGTEFGSRSVEMTNLPQATVSVGS
FHTTFLDTDVNSTRSTFSNISSNKRNEMAGSQGTLQQEISGARRLEKKKSSTEKNVSLNVLQQYFSGSLKDAAKSLGVCP
TTLKRICRQHGIMRWPSRKINKVNRSLRKIQTVLDSVQGVEGGLKFDSVTGEFVAVGPFIQEFGTQKSLSSHDEDALARS
QGDMDEDVSVEPLEVKSHDGGGVKLEEDVETNHQAGPGSLKKPWTWISKQSGLIYSDDTDIGKRSEEVNKDKEDLCVRRC
LSSVALAGDGMNTRIERGNGTVEPNHSISSSMSDSSNSSGAVLLGSSSASLEQNWNQIRTHNNSGESGSSSTLTVKATYR
EDTVRFKLDPYVVGCSQLYREVAKRFKLQEGAFQLKYLDDEEEWVMLVTDSDLHECFEILNGMRKHTVKFLVRDIPNTAM
GSSAGSNGYLGTGT
>AtNLP8_(AT2G43500.2)
MENPFASREKGFGNYSDFPTEQMDGLSSNFGSGVRNLISDDMFNPSSELMNFDSLAAWCNSPSATDILFAQYGLSNSQPM
PFGAFTSFHVADPKATSLTRSFYDLESSYYGEERSSAQEMNSQFHRSSDSDELSGKRRKVVNQKIGFPNVLNCTIPRSLS
HSLDEKMLKALSLFMESSGSGEGILAQVWTPIKTGDQYLLSTCDQAYLLDPRFSQYREVSRRFTFAAEANQCSFPGLPGR
VFISGVPEWTSNVMYYKTDEYLRMKHAIDNEVRGSIAIPILEASGTSCCAVMELVTSKEKPNFDMEMDSVCRALQAVNLR
TAAIPRPQYLSSSQRDALAEIQDVLRTVCHAHKLPLALAWIPCRKDQSIRVSGQKSGENCILCIEETACYVNDMEMEGFV
HACLEHCLREKEGIVGKAFISNQPFFSSDVKAYDISEYPIVQHARKYGLNAAVAIKLRSTYTGEDDYILELFLPVSMKGS
LEQQLLLDSLSGTMQRICRTLRTVSEVGSTKKEGTKPGFRSSDMSNFPQTTSSENFQTISLDSEFNSTRSMFSGMSSDKE
NSITVSQGTLEQDVSKARTPEKKKSTTEKNVSLSALQQHFSGSLKDAAKSLGGETSAYFQAWVYFFCPTTLKRICRQHGI
MRWPSRKINKVNRSLRKIQTVLDSVQGVEGGLKFDSATGEFIAVRPFIQEIDTQKGLSSLDNDAHARRSQEDMPDDTSFK
LQEAKSVDNAIKLEEDTTMNQARPGSFMEVNASGQPWAWMAKESGLNGSEGIKSVCNLSSVEISDGMDPTIRCSGSIVEP
NQSMSCSISDSSNGSGAVLRGSSSTSMEDWNQMRTHNSNSSESGSTTLIVKASYREDTVRFKFEPSVGCPQLYKEVGKRF
KLQDGSFQLKYLDDEEEWVMLVTDSDLQECLEILHGMGKHSVKFLVRDLSAPLGSSGGSNGYLGTGL
>AtNLP7_(AT4G24020.1)
MCEPDDNSARNGVTTQPSRSRELLMDVDDLDLDGSWPLDQIPYLSSSNRMISPIFVSSSSEQPCSPLWAFSDGGGNGFHH
ATSGGDDEKISSVSGVPSFRLAEYPLFLPYSSPSAAENTTEKHNSFQFPSPLMSLVPPENTDNYCVIKERMTQALRYFKE
STEQHVLAQVWAPVRKNGRDLLTTLGQPFVLNPNGNGLNQYRMISLTYMFSVDSESDVELGLPGRVFRQKLPEWTPNVQY
YSSKEFSRLDHALHYNVRGTLALPVFNPSGQSCIGVVELIMTSEKIHYAPEVDKVCKALEAVNLKSSEILDHQTTQICNE
SRQNALAEILEVLTVVCETHNLPLAQTWVPCQHGSVLANGGGLKKNCTSFDGSCMGQICMSTTDMACYVVDAHVWGFRDA
CLEHHLQKGQGVAGRAFLNGGSCFCRDITKFCKTQYPLVHYALMFKLTTCFAISLQSSYTGDDSYILEFFLPSSITDDQE
QDLLLGSILVTMKEHFQSLRVASGVDFGEDDDKLSFEIIQALPDKKVHSKIESIRVPFSGFKSNATETMLIPQPVVQSSD
PVNEKINVATVNGVVKEKKKTEKKRGKTEKTISLDVLQQYFTGSLKDAAKSLGVCPTTMKRICRQHGISRWPSRKIKKVN
RSITKLKRVIESVQGTDGGLDLTSMAVSSIPWTHGQTSAQPLNSPNGSKPPELPNTNNSPNHWSSDHSPNEPNGSPELPP
SNGHKRSRTVDESAGTPTSHGSCDGNQLDEPKVPNQDPLFTVGGSPGLLFPPYSRDHDVSAASFAMPNRLLGSIDHFRGM
LIEDAGSSKDLRNLCPTAAFDDKFQDTNWMNNDNNSNNNLYAPPKEEAIANVACEPSGSEMRTVTIKASYKDDIIRFRIS
SGSGIMELKDEVAKRLKVDAGTFDIKYLDDDNEWVLIACDADLQECLEIPRSSRTKIVRLLVHDVTTNLGSSCESTGEL
>AtNLP6_(AT1G64530.1)
MELDDLDLSGSWPLDQITFASNFKSPVIFSSSEQPFSPLWSFSETSGDVGGELYSAAVAPTRFTDYSVLLASSESETTTK
ENNQVPSPSWGIMPLENPDSYCAIKAKMTQALRYFKESTGQQHVLAQVWAPVKNRGRYVLTTSGQPFVLGPNSNGLNQYR
MVSLTYMFSLDGERDGELGLPGRVFRKKLPEWTPNVQYYSSKEFSRLGHALHYNVQGTLALPVFEPSRQLCVGVVELIMT
SPKINYAPEVEKVCKALEAVNLKTSEILNHETTQICNEGRQNALAEILEILTVVCETYKLPLAQTWVPCRHRSVLAFGGG
FKKSCSSFDGSCMGKVCMSTSDLAVYVVDAHVWGFRDACAEHHLQKGQGVAGRAFQSGNLCFCRDVTRFCKTDYPLVHYA
RMFKLTSCFAVCLKSTYTGDDEYVLEFFLPPAITDKSEQDCLLGSLLQTMKQHYSSLKVVSETELCENNMSLEVVEASED
GMVYSKLEPIRIHHPAQISKDYLELNAPEQKVSLNSDFMENNEVDDGVERFQTLDPIPEAKTVKKSERKRGKTEKTISLE
VLQQYFAGSLKDAAKSLGVCPTTMKRICRQHGISRWPSRKINKVNRSLTRLKHVIDSVQGADGSLNLTSLSPRPWPHQIP
PIDIQLAKNCPPTSTSPLSNLQDVKIENRDAEDSAGSSTSRASCKVNPICETRFRLPTHNQEPSRQVALDDSDSSSKNMT
NFWAHLTCQDTASPTILQHKLVSIKATYREDIIRFKISPESVSITELKQQVAKRLKLETAAFELKYLDDDREWVSVSCDA
DLSECLDTSAAKANTLRLSVHDVTFNFGSSCESSEETMMCL
>AtNLP5_(AT1G76350.1)
MENNSLPMDPAMDSSFMDGLLLEGCWLETTDASEFLNFSPSTSVAPFDPSSFMWSPTQDTSNSLSQMYGQDCPERSSLED
QNQGRDLSTFNRRWWIGPSGHHGFSVMERLVQAVTHIKDFTSERGSLIQLWVPVDRGGKRVLTTKEQPFSHDPMCQRLAH
YREISENYQFSTEQEDSDSSSRDLVGLPGRVFLGKVPEWTPDVRFFKNEEYPRVQHAQDCDVRGTLAIPVFEQGSQICLG
VIEVVMTTQMVKLSPDLESICRALQAVDLRSTEIPIPPSLKGPDFSYQAALPEIRNLLRCACETHKLPLAQTWVSCLKQS
KTGCRHNDENYIHCVSTIDDACYVGDPTVREFHEACSEHHLLKGQGVVGEAFLTNGPCFSSDVSSYKKSEYPLSHHATMF
GLHGTVAIRLRCIHTGSVDFVLEFFLPKNCRDIEEQRKMLNALSTIMAHVPRSLRTVTQKELEEEGDSMVSEVIEKGVTL
PKIENTTEVHQSISTPQNVGLVFDGGTTEMGELGSEYGKGVSVNENNTFSSASGFNRVTEKKRTKAEKNITLDVLRQYFA
GSLKDAAKSIGVCPTTLKRICRQHGIQRWPSRKIKKVGHSLQKIQRVIDSVEGVSGHHLPIGSFYASFPNLAASPEASSL
QQQSKITTFLSYSHSPPAKSPGSSCSHSSSCSSETQVIKEDPTDKTRLVSRSFKETQTTHLSPSSQEDDFLRVKVSYEEE
KIRFKMRNSHRLKDLLWEIAKRFSIEDVSRYDLKYLDEDNEWVLLRCDDDVEECVDVCRSFPGQTIKLLLQLSSSYLPER
SSVSGCLS
>AtNLP4_(AT1G20640.2)
MEDSFLQSENVVMDADFMDGLLLDGCWLETTDGSEFLNIAPSTSSVSPFDPTSFMWSPTQDTSALCTSGVVSQMYGQDCV
ERSSLDEFQWNKRWWIGPGGGGSSVTERLVQAVEHIKDYTTARGSLIQLWVPVNRGGKRVLTTKEQPFSHDPLCQRLANY
REISVNYHFSAEQDDSKALAGLPGRVFLGKLPEWTPDVRFFKSEEYPRVHHAQDCDVRGTLAIPVFEQGSKICLGVIEVV
MTTEMVKLRPELESICRALQAVDLRSTELPIPPSLKGCDLSYKAALPEIRNLLRCACETHKLPLAQTWVSCQQQNKSGCR
HNDENYIHCVSTIDDACYVGDPTVREFHEACSEHHLLKGQGVAGQAFLTNGPCFSSDVSNYKKSEYPLSHHANMYGLHGA
VAIRLRCIHTGSADFVLEFFLPKDCDDLEEQRKMLNALSTIMAHVPRSLRTVTDKELEEESEVIEREEIVTPKIENASEL
HGNSPWNASLEEIQRSNNTSNPQNLGLVFDGGDKPNDGFGLKRGFDYTMDSNVNESSTFSSGGFSMMAEKKRTKADKTIT
LDVLRQYFAGSLKDAAKNIGVCPTTLKRICRQHGIQRWPSRKIKKVGHSLQKIQRVIDSVQGVSGPLPIGSFYANFPNLV
SQSQEPSQQAKTTPPPPPPVQLAKSPVSSYSHSSNSSQCCSSETQLNSGATTDPPSTDVGGALKKTSSEIELQSSSLDET
ILTLSSLENIPQGTNLLSSQDDDFLRIKVSYGEEKIRLRMRNSRRLRDLLWEIGKRFSIEDMSRYDLKYLDEDNEWVLLT
CDEDVEECVDVCRTTPSHTIKLLLQASSHHFPERSSATEYSLWH
>AtNLP3_(AT4G38340.1)
MVGPFKKILHAHNQRFPPSSSSSLDPVVDDSSRKQTRIILSYLLHLSLSLHITYSLCLLHFFFGSSNPFSPMEESNNSAV
VDFPDNFMDQLLWEECWEEEATQHDQALSSPSGLKERVACAMGHLQEVMGERELLIQLWVPVETRSGRVLSTEEQPYSIN
TFSQSQSLALYRDASAGYSFAAEVGSEQLVGLPGRVFLRRMPEWTPDVRFFRKEEYPRIGYARRYQVRATLALPLFQGTS
GNCVAVMEMVTTHRNLEYASQLSTICHALEAFDLRTSQTSIVPASLKVTSSSSSSSRTEVASILQGICSSHGLPLAVTWG
HQDSSSCLSALISASYAADHGSRCFLAACSEHHLLGGEGIAGRAFATKKQCFATDVAIFSKWSYPLSHYAKMFDLHAALA
VPILTRGNRTVQFVLELFFPRDCLDIQTHSLTLASQLKLRFQSSPHLMVDDNQIAEEVRDAATPPLTQEDPKGKQVSFSF
SSASSLENRKRKTKAEKDITLDTLRQHFAGSLKDAAKNIGVCPTTLKRICRQNGISRWPSRKIKKVGHSLRKLQVVMDSV
EGVQGSLHLASFYSSFPQLQSSSSSSFPFINPTQTVHVPPKSPPSSSGSQSSSGSSTCCSSEEQQLGGFQKPALSHPQLL
TLSSMHEDQRPVRVTSSLPPLPSATTPRKAKDGMKVKAMFGDSMLRMSLLPHSRLTDLRREIAKRFGMDDVLRSNFSLKY
LDDDQEWVLLTCDADLEECIQVYKSSSLKETIRILVHHPLSRPSFGS
>AtNLP2_(AT4G35270.2)
MEGGRGGGDGNFLPNSNFGVFSDSAMDMDFMDELLFDGCWLETTDGKSLKQTMGQQVSDSTTMNDNNNNSYLYGYQYAEN
LSQDHISNEETGRKFPPIPPGFLKIEDLSNQVPFDQSAVMSSAQAEKFLLEESEGGRRYWIAPRTSQGPSSSVKERLVQA
IEGLNEEVQDKDFLIQIWLPIQQEGKNFLTTSEQPHFFNPKYSSLKRYRDVSVAYNFLADEDSKESVGLPGRVFLKKLPE
WTPDVRFFRSEEYPRIKEAEQCDVRGSLALPVFERGSGTCLGVVEIVTTTQKMNYRPELDNICKALESVNLRSSRSLNPP
SREFLQVYNEFYYAALPEVSEFLTLVCRVYDLPLALTWAPCARQGKVGSRHSDENFSECVSTVDDACIVPDHQSRHFLEA
CSEHHLLQGEGIVGKAFNATKLFFVPEVTTFSKTNYPLAHHAKISGLHAALAVPLKNKFNSSVEFVLEFFFPKACLDTEA
QQDMLKSLSATLQQDFRSLNLFIDKELELEVVFPVREEVVFAENPLINAGTGEDMKPLPLEEISQEDSSWISHMIKANEK
GKGVSLSWEYQKEEPKEEFMLTSGWDNNQIGSGHNNFLSEAEQFQKVTNSGLRIDMDPSFESASFGVGQTLLGSRRPGEK
RRTKTEKTIGLEVLRQYFAGSLKDAAKSIGVCPTTLKRICRQHGITRWPSRKIKKVGHSLKKLQLVIDSVQGVQGSIQLD
SFYTSFPELSSPHMSGTGTSFKNPNAQTENGVSAQGTAAAPKSPPSSSCSHSSGSSTCCSTGANQSTNTGTTSNTVTTLM
AENASAILKRARSEVRLHTMNQDETKSLSRTLSHKTFSEHPLFENPPRLPENSSRKLKAGGASKVKATFGEAKVRFTLLP
TWGFRELQHEIARRFNIDNIAPFDLKYLDDDKEWVLLTCEADLEECIDIYRSSQSRTIKISVHEASQVKLGGSFGSIGLG
PSL
>AtNLP1_(AT2G17150.1)
MEDDGGSDGGEGNGGFSPNSSFGAFADTAMDLDFMDELLFDGCWLETTDSKSLKQTEQSPSASTAMNDNSPFLCFGENPS
QDNFSNEETERMFPQAEKFLLEEAEVGKSWWIAPSASEGPSSSVKERLLQAISGLNEAVQDKDFLVQIWVPIQQEGKSFL
TTWAQPHLFNQEYSSLAEYRHVSETYNFPADEGMKDFVGLPGRVFLQKFPEWTPDVRFFRRDEYPRIKEAQKCDVRGSLA
LPVFERGSGTCLGVVEIVTTTQKMNYRQELEKMCKALEAVDLRSSSNLNTPSSEFLQVYSDFYCAALPEIKDFLATICRS
YDFPLALSWAPCARQGKVGSRHSDENFSECVSTIDSACSVPDEQSKSFWEACSEHHLLQGEGIVGKAFEATKLFFVPEVA
TFSKTNYPLAHHAKISGLHAALAVPLKSKSGLVEFVLEFFFPKACLDTEAQQEMLKSLCVTLQQDFRSSNLFIKDLELEV
VLPVRETMLFSENLLCGAETVESLTEIQMQESSWIAHMIKANEKGKDVSLSWEYQKEDPKELSSGRENSQLDPVPNNVPL
EAEQLQQASTPGLRVDIGPSTESASTGGGNMLSSRRPGEKKRAKTEKTIGLEVLRQYFAGSLKDAAKSIGVCPTTLKRIC
RQHGIMRWPSRKIKKVGHSLKKLQLVMDSVQGAQGSIQLDSFYTSFPELNSPNMSSNGPSLKSNEQPSHLNAQTDNGIMA
EENPRSPSSSCSKSSGSSNNNENTGNILVAEDADAVLKRAHSEAQLHNVNQEETKCLARTQSHKTFKEPLVLDNSSPLTG
SSNTSLRARGAIKVKATFGEARIRFTLLPSWGFAELKQEIARRFNIDDISWFDLKYLDDDKEWVLLTCEADLVECIDIYR
LTQTHTIKISLNEASQVKLSGSFGNTGLS
